# Supplementary material for: A revision of Spondias L. (Anacardiaceae) in the Neotropics
Source: PhytoKeys. 2015 Aug 5;(55):1–92. doi: 10.3897/phytokeys.55.8489 (PMC4547026; doi:10.3897/phytokeys.55.8489)
Supplement: XML Treatment for Spondias [file phytokeys.55.8489-treatment1.xml]

<!DOCTYPE tp:taxon-treatment
  PUBLIC "-//TaxonX//DTD Taxonomic Treatment Publishing DTD v0 20100105//EN" "tax-treatment-NSO.dtd">
<tp:taxon-treatment xmlns:tp="http://www.plazi.org/taxpub"><tp:treatment-meta><kwd-group><label>Taxon classification</label><kwd><named-content content-type="kingdom">Plantae</named-content></kwd><kwd><named-content content-type="order">Sapindales</named-content></kwd><kwd><named-content content-type="family">Anacardiaceae</named-content></kwd></kwd-group><mixed-citation publication-type="journal"><person-group><name><surname>Mitchell</surname><given-names>John D.</given-names></name><name><surname>Daly</surname><given-names>Douglas C.</given-names></name></person-group><article-title>A revision of <italic><tp:taxon-name><tp:taxon-name-part taxon-name-part-type="genus">Spondias</tp:taxon-name-part></tp:taxon-name></italic> L. (<tp:taxon-name><tp:taxon-name-part taxon-name-part-type="family">Anacardiaceae</tp:taxon-name-part></tp:taxon-name>) in the Neotropics</article-title><source>PhytoKeys</source><day>5</day><month>8</month><year>2015</year><volume>2015</volume><issue>55</issue><fpage>1</fpage><lpage>92</lpage><pub-id pub-id-type="doi">10.3897/phytokeys.55.8489</pub-id></mixed-citation></tp:treatment-meta><tp:nomenclature><tp:taxon-name>
                        <tp:taxon-name-part taxon-name-part-type="genus">Spondias</tp:taxon-name-part>
                    </tp:taxon-name><tp:taxon-authority>L., Sp. pl. 371. 1753.</tp:taxon-authority><tp:nomenclature-citation-list><tp:nomenclature-citation><tp:taxon-name><tp:taxon-name-part taxon-name-part-type="genus">Cytheraea</tp:taxon-name-part></tp:taxon-name><comment> Wight &amp; Arn., Prodr. Fl. Ind. Orient. 1: 173. 1834, nom. prov. = <italic><tp:taxon-name><tp:taxon-name-part taxon-name-part-type="genus">Spondias</tp:taxon-name-part> <tp:taxon-name-part taxon-name-part-type="species">dulcis</tp:taxon-name-part></tp:taxon-name></italic> Parkinson.</comment></tp:nomenclature-citation><tp:nomenclature-citation><tp:taxon-name><tp:taxon-name-part taxon-name-part-type="genus">Wirtgenia</tp:taxon-name-part></tp:taxon-name><comment> Jung. ex Hassk., Flora 27: 624-625. 1844, (non Sch. Bip.) <italic>pro parte quoad <tp:taxon-name><tp:taxon-name-part taxon-name-part-type="genus">Wirtgenia</tp:taxon-name-part> <tp:taxon-name-part taxon-name-part-type="species">decandra</tp:taxon-name-part></tp:taxon-name></italic> = <italic><tp:taxon-name><tp:taxon-name-part taxon-name-part-type="genus">Spondias</tp:taxon-name-part> <tp:taxon-name-part taxon-name-part-type="species">pinnata</tp:taxon-name-part></tp:taxon-name></italic> (Koenig ex L.f.) Kurz.</comment></tp:nomenclature-citation><!--PageBreak--><tp:nomenclature-citation><tp:taxon-name><tp:taxon-name-part taxon-name-part-type="genus">Evia</tp:taxon-name-part></tp:taxon-name><comment> Comm. ex Blume, Mus. Bot. 1(15): 233. 1850. Type: <italic><tp:taxon-name><tp:taxon-name-part taxon-name-part-type="genus">Evia</tp:taxon-name-part> <tp:taxon-name-part taxon-name-part-type="species">dulcis</tp:taxon-name-part></tp:taxon-name></italic> (Parkinson) Comm. ex Blume = <italic><tp:taxon-name><tp:taxon-name-part taxon-name-part-type="genus">Spondias</tp:taxon-name-part> <tp:taxon-name-part taxon-name-part-type="species">dulcis</tp:taxon-name-part></tp:taxon-name></italic> Parkinson.</comment></tp:nomenclature-citation><tp:nomenclature-citation><tp:taxon-name><tp:taxon-name-part taxon-name-part-type="genus">Warmingia</tp:taxon-name-part></tp:taxon-name><comment> Engl. in Mart., Fl. Bras. 12(2): 281. 1874 (non Rchb. f.). Type: <italic><tp:taxon-name><tp:taxon-name-part taxon-name-part-type="genus">Warmingia</tp:taxon-name-part> <tp:taxon-name-part taxon-name-part-type="species">pauciflora</tp:taxon-name-part></tp:taxon-name></italic> = <italic><tp:taxon-name><tp:taxon-name-part taxon-name-part-type="genus">Spondias</tp:taxon-name-part> <tp:taxon-name-part taxon-name-part-type="species">purpurea</tp:taxon-name-part></tp:taxon-name></italic> L.</comment></tp:nomenclature-citation></tp:nomenclature-citation-list></tp:nomenclature><tp:treatment-sec sec-type="Type"><title>Type.</title><p><italic><tp:taxon-name><tp:taxon-name-part taxon-name-part-type="genus">Spondias</tp:taxon-name-part> <tp:taxon-name-part taxon-name-part-type="species">mombin</tp:taxon-name-part></tp:taxon-name></italic> L.</p></tp:treatment-sec><tp:treatment-sec sec-type="Description"><title>Description.</title><p>Small to large <italic>trees</italic> (rarely shrubby and broadly branching), usually hermaphroditic (except <italic><tp:taxon-name><tp:taxon-name-part taxon-name-part-type="genus">Spondias</tp:taxon-name-part> <tp:taxon-name-part taxon-name-part-type="species">purpurea</tp:taxon-name-part></tp:taxon-name></italic>). Simple, thick plank buttresses to 100 cm high sometimes present. <italic>Outer bark</italic> brown or usually gray, densely to broadly fissured, sometimes thick, usually rough, often with raised lenticels, rarely (some <italic><tp:taxon-name><tp:taxon-name-part taxon-name-part-type="genus">Spondias</tp:taxon-name-part> <tp:taxon-name-part taxon-name-part-type="species">mombin</tp:taxon-name-part></tp:taxon-name></italic> and <italic><tp:taxon-name><tp:taxon-name-part taxon-name-part-type="genus">Spondias</tp:taxon-name-part> <tp:taxon-name-part taxon-name-part-type="species">purpurea</tp:taxon-name-part></tp:taxon-name></italic>) with large, corky, tooth-like projections. <italic>Inner bark</italic> usually broadly striate (white and rose, red, orange, or brown). <italic><tp:taxon-name><tp:taxon-name-part taxon-name-part-type="genus">Resin</tp:taxon-name-part></tp:taxon-name></italic> viscous and usually clear or less often cloudy (<italic><tp:taxon-name><tp:taxon-name-part taxon-name-part-type="genus">Spondias</tp:taxon-name-part> <tp:taxon-name-part taxon-name-part-type="species">globosa</tp:taxon-name-part></tp:taxon-name></italic>). <italic>Trichomes</italic> of various simple hairs and capitate glandular hairs. <italic>Leaves</italic> alternate, aggregated toward branch tips, sometimes deciduous (sometimes facultatively so), usually imparipinnate, petiolulate; leaflets (sub)opposite, the apex often apiculate; margin entire/cren(ul)ate/serr(ul)ate (Figs <xref ref-type="fig" rid="F2">2</xref>–<xref ref-type="fig" rid="F4">4</xref>), the sinuses often glandular; intramarginal vein present (see Figs <xref ref-type="fig" rid="F1">1</xref>–<xref ref-type="fig" rid="F10">10</xref> for leaflet venation); intercostal tertiaries usually irregular-reticulate and often branching admedially, areoles often poorly developed; freely ending veinlets dendritic, often highly branched, leaflets often glandular-punctate. <italic>Inflorescences</italic> produced either before leaf flush (e.g., <italic><tp:taxon-name><tp:taxon-name-part taxon-name-part-type="genus">Spondias</tp:taxon-name-part> <tp:taxon-name-part taxon-name-part-type="species">purpurea</tp:taxon-name-part></tp:taxon-name></italic>) or during leaf flush, terminal or axillary, paniculate (reduced to a pseudoracemose botryoid in <italic><tp:taxon-name><tp:taxon-name-part taxon-name-part-type="genus">Spondias</tp:taxon-name-part> <tp:taxon-name-part taxon-name-part-type="species">purpurea</tp:taxon-name-part></tp:taxon-name></italic>, <xref ref-type="bibr" rid="B12">Barfod 1988</xref>); inflorescence bracts subtending secondary axes early-caducous; pedicel articulated. <italic>Flowers</italic> usually hermaphroditic but strongly protandrous (dioecious in <italic><tp:taxon-name><tp:taxon-name-part taxon-name-part-type="genus">Spondias</tp:taxon-name-part> <tp:taxon-name-part taxon-name-part-type="species">purpurea</tp:taxon-name-part></tp:taxon-name></italic>, Fig. <xref ref-type="fig" rid="F14">14</xref>), pentamerous, calyx green (often red in <italic><tp:taxon-name><tp:taxon-name-part taxon-name-part-type="genus">Spondias</tp:taxon-name-part> <tp:taxon-name-part taxon-name-part-type="species">purpurea</tp:taxon-name-part></tp:taxon-name></italic>), shorter than the disk, lobes usually apert (quincuncial at the base and valvate at the apex where they meet in <italic><tp:taxon-name><tp:taxon-name-part taxon-name-part-type="genus">Spondias</tp:taxon-name-part> <tp:taxon-name-part taxon-name-part-type="species">purpurea</tp:taxon-name-part></tp:taxon-name></italic>, <xref ref-type="bibr" rid="B9">Bachelier and Endress 2009</xref>); corolla valvate, petals yellowishwhite (usually red in <italic><tp:taxon-name><tp:taxon-name-part taxon-name-part-type="genus">Spondias</tp:taxon-name-part> <tp:taxon-name-part taxon-name-part-type="species">purpurea</tp:taxon-name-part></tp:taxon-name></italic>); patent or strongly reflexed at anthesis (spreading in <italic><tp:taxon-name><tp:taxon-name-part taxon-name-part-type="genus">Spondias</tp:taxon-name-part> <tp:taxon-name-part taxon-name-part-type="species">purpurea</tp:taxon-name-part></tp:taxon-name></italic>), often terminating in a swollen and strongly inflexed apiculum, the margin papillate; stamens (8)10, in two unequal series, outer series opposite the carpels, filaments linear to subulate, glabrous, anthers dorsifixed, yellow; disk intrastaminal, annular, summit and outer margin variously shaped (Fig. <xref ref-type="fig" rid="F15">15</xref>), usually yellow or less often pink (some <italic><tp:taxon-name><tp:taxon-name-part taxon-name-part-type="genus">Spondias</tp:taxon-name-part> <tp:taxon-name-part taxon-name-part-type="species">purpurea</tp:taxon-name-part></tp:taxon-name></italic>) or purple (some <italic><tp:taxon-name><tp:taxon-name-part taxon-name-part-type="genus">Spondias</tp:taxon-name-part> <tp:taxon-name-part taxon-name-part-type="species">radlkoferi</tp:taxon-name-part></tp:taxon-name></italic>); pistillode (<italic><tp:taxon-name><tp:taxon-name-part taxon-name-part-type="genus">Spondias</tp:taxon-name-part> <tp:taxon-name-part taxon-name-part-type="species">purpurea</tp:taxon-name-part></tp:taxon-name></italic> only) reduced to 3–5 subulate styles; at anthesis the ovary usually rudimentary, developing after the anthers dehisce (Fig. <xref ref-type="fig" rid="F11">11</xref>), pistil (3–) 5locular, surmounted by (3–)5 short, free styles (<italic><tp:taxon-name><tp:taxon-name-part taxon-name-part-type="genus">Spondias</tp:taxon-name-part> <tp:taxon-name-part taxon-name-part-type="species">purpurea</tp:taxon-name-part></tp:taxon-name></italic>) or usually the styles (broadly) subulate and separate at least half the length of the pistil, connivent at least basally, stigmas usually extrorse (introrse in <italic><tp:taxon-name><tp:taxon-name-part taxon-name-part-type="genus">Spondias</tp:taxon-name-part> <tp:taxon-name-part taxon-name-part-type="species">purpurea</tp:taxon-name-part></tp:taxon-name></italic> and <italic><tp:taxon-name><tp:taxon-name-part taxon-name-part-type="genus">Spondias</tp:taxon-name-part> <tp:taxon-name-part taxon-name-part-type="species">radlkoferi</tp:taxon-name-part></tp:taxon-name></italic>), discoid to linear; each locule with one apical ovule, the ovules crassinucellar and bitegmic, styles separating as fruit develops. <italic>Fruit</italic> (Fig. <xref ref-type="fig" rid="F16">16</xref>) a (1) 3–5-seeded, green, yellow, orange, or red drupe, oblong, (depressed-)globose, obovoid, or ellipsoid, remnants of styles widely separated and often visible in developing fruits; exocarp usually smooth (densely lenticellate in <italic><tp:taxon-name><tp:taxon-name-part taxon-name-part-type="genus">Spondias</tp:taxon-name-part> <tp:taxon-name-part taxon-name-part-type="species">testudinis</tp:taxon-name-part></tp:taxon-name></italic>); mesocarp fleshy, edible, sweet and sour, endocarp bony and enveloped by a fibrous matrix (with spiny projections and growing over apex of pedicel <!--PageBreak-->in <italic><tp:taxon-name><tp:taxon-name-part taxon-name-part-type="genus">Spondias</tp:taxon-name-part> <tp:taxon-name-part taxon-name-part-type="species">dulcis</tp:taxon-name-part></tp:taxon-name></italic>), at maturity the fruit often breaking away at articulation of pedicel. <italic>Pollen</italic> (based on <xref ref-type="bibr" rid="B153">Roubik and Moreno P. 1991</xref>): 41-56 × 22-44 µ, prolate or subprolate, pores 6–15 µ diam. <italic>Seedlings</italic>: germination hypogeal, tap root and hypocotyl emerge from blunt end of fruit; hypocotyl emerges, curved at first, then carries cotyledons aloft; phanerocotylar; cotyledons opposite, linear, green, sessile, somewhat fleshy; first eophylls opposite and imparipinnate (<italic><tp:taxon-name><tp:taxon-name-part taxon-name-part-type="genus">Spondias</tp:taxon-name-part> <tp:taxon-name-part taxon-name-part-type="species">testudinis</tp:taxon-name-part></tp:taxon-name></italic>, Fig. <xref ref-type="fig" rid="F17">17H</xref>) or trifoliolate (pers. obs., <xref ref-type="bibr" rid="B176">Vogel 1980</xref>, <xref ref-type="bibr" rid="B57">Garwood 2009</xref>). <italic><tp:taxon-name><tp:taxon-name-part taxon-name-part-type="genus">Chromosomes</tp:taxon-name-part></tp:taxon-name></italic>: n = 16, 2n = 32 (<xref ref-type="bibr" rid="B159">Simmonds 1954</xref>, <xref ref-type="bibr" rid="B14">Bawa 1973</xref>, <xref ref-type="bibr" rid="B113">Mehra 1976</xref>, <xref ref-type="bibr" rid="B63">Guerra 1986</xref>, <xref ref-type="bibr" rid="B140">Pedrosa et al. 1999</xref>, <xref ref-type="bibr" rid="B4">Almeida et al. 2007</xref>).</p><p>Of the ca. 18 species in <italic><tp:taxon-name><tp:taxon-name-part taxon-name-part-type="genus">Spondias</tp:taxon-name-part></tp:taxon-name></italic>, ten are native to the New World, distributed from Mexico to southern Brazil, one is native to Madagascar, and seven are native to Asia and the South Pacific, from Malesia (sensu <italic>Flora Malesiana</italic>) to tropical China, Sri Lanka, Indochina, Thailand, India (except extreme north), Myanmar (Burma), Solomon Islands east to Polynesia. <italic><tp:taxon-name><tp:taxon-name-part taxon-name-part-type="genus">Spondias</tp:taxon-name-part> <tp:taxon-name-part taxon-name-part-type="species">dulcis</tp:taxon-name-part></tp:taxon-name></italic> is cultivated in tropical America and the Antilles; <italic><tp:taxon-name><tp:taxon-name-part taxon-name-part-type="genus">Spondias</tp:taxon-name-part> <tp:taxon-name-part taxon-name-part-type="species">mombin</tp:taxon-name-part></tp:taxon-name></italic> and <italic><tp:taxon-name><tp:taxon-name-part taxon-name-part-type="genus">Spondias</tp:taxon-name-part> <tp:taxon-name-part taxon-name-part-type="species">purpurea</tp:taxon-name-part></tp:taxon-name></italic> are both introduced throughout Tropical West Africa and Asia (and in the West Indies, where they are not found in primary vegetation and may not be native); <italic><tp:taxon-name><tp:taxon-name-part taxon-name-part-type="genus">Spondias</tp:taxon-name-part> <tp:taxon-name-part taxon-name-part-type="species">mombin</tp:taxon-name-part></tp:taxon-name></italic> is often adventive in Tropical West Africa.</p><p>Some of the species native to the Neotropics have restricted distributions. <italic><tp:taxon-name><tp:taxon-name-part taxon-name-part-type="genus">Spondias</tp:taxon-name-part> <tp:taxon-name-part taxon-name-part-type="species">testudinis</tp:taxon-name-part></tp:taxon-name></italic> is restricted to southwestern Amazonia, and <italic><tp:taxon-name><tp:taxon-name-part taxon-name-part-type="genus">Spondias</tp:taxon-name-part> <tp:taxon-name-part taxon-name-part-type="species">admirabilis</tp:taxon-name-part></tp:taxon-name></italic> and <italic><tp:taxon-name><tp:taxon-name-part taxon-name-part-type="genus">Spondias</tp:taxon-name-part> <tp:taxon-name-part taxon-name-part-type="species">expeditionaria</tp:taxon-name-part></tp:taxon-name></italic> both are known from very few localities in Brazil’s Atlantic Coastal Forest, while the other two Atlantic Forest species, <italic><tp:taxon-name><tp:taxon-name-part taxon-name-part-type="genus">Spondias</tp:taxon-name-part> <tp:taxon-name-part taxon-name-part-type="species">macrocarpa</tp:taxon-name-part></tp:taxon-name></italic> and especially <italic><tp:taxon-name><tp:taxon-name-part taxon-name-part-type="genus">Spondias</tp:taxon-name-part> <tp:taxon-name-part taxon-name-part-type="species">venulosa</tp:taxon-name-part></tp:taxon-name></italic>, are somewhat more broadly distributed in that region; both <italic><tp:taxon-name><tp:taxon-name-part taxon-name-part-type="genus">Spondias</tp:taxon-name-part> <tp:taxon-name-part taxon-name-part-type="species">expeditionaria</tp:taxon-name-part></tp:taxon-name></italic> and <italic><tp:taxon-name><tp:taxon-name-part taxon-name-part-type="genus">Spondias</tp:taxon-name-part> <tp:taxon-name-part taxon-name-part-type="species">macrocarpa</tp:taxon-name-part></tp:taxon-name></italic> are rare as well. The natural distribution of <italic><tp:taxon-name><tp:taxon-name-part taxon-name-part-type="genus">Spondias</tp:taxon-name-part> <tp:taxon-name-part taxon-name-part-type="species">tuberosa</tp:taxon-name-part></tp:taxon-name></italic> is the arid <italic>caatinga</italic> vegetation of Northeastern Brazil, and <italic><tp:taxon-name><tp:taxon-name-part taxon-name-part-type="genus">Spondias</tp:taxon-name-part> <tp:taxon-name-part taxon-name-part-type="species">globosa</tp:taxon-name-part></tp:taxon-name></italic> is a Western Amazon species. <italic><tp:taxon-name><tp:taxon-name-part taxon-name-part-type="genus">Spondias</tp:taxon-name-part> <tp:taxon-name-part taxon-name-part-type="species">radlkoferi</tp:taxon-name-part></tp:taxon-name></italic> ranges from Mexico through Central America to Colombia and NW Venezuela; there is an unconfirmed report from Los Ríos in W Ecuador (Dodson 8837, MO). <italic><tp:taxon-name><tp:taxon-name-part taxon-name-part-type="genus">Spondias</tp:taxon-name-part> <tp:taxon-name-part taxon-name-part-type="species">purpurea</tp:taxon-name-part></tp:taxon-name></italic> is native to N Mexico through Central America and may be native to SW Ecuador. <italic><tp:taxon-name><tp:taxon-name-part taxon-name-part-type="genus">Spondias</tp:taxon-name-part> <tp:taxon-name-part taxon-name-part-type="species">mombin</tp:taxon-name-part></tp:taxon-name></italic> is native to moist forests through much of northern South America, although it is uncertain whether the populations in Brazil’s Atlantic Coastal Forest are native.</p></tp:treatment-sec><tp:treatment-sec><!--Section generated to contain objects referenced in tp:taxon-treatment.--><fig id="F2" position="float" orientation="portrait"><label>Figure 2.</label><caption><p>Leaflets of <italic><tp:taxon-name><tp:taxon-name-part taxon-name-part-type="genus">Spondias</tp:taxon-name-part></tp:taxon-name></italic> species, showing details of the margin (insets): <italic><tp:taxon-name><tp:taxon-name-part taxon-name-part-type="genus">Spondias</tp:taxon-name-part> <tp:taxon-name-part taxon-name-part-type="species">dulcis</tp:taxon-name-part></tp:taxon-name></italic> (<italic>Ayala &amp; Criollo 3982</italic>, NY); <italic><tp:taxon-name><tp:taxon-name-part taxon-name-part-type="genus">Spondias</tp:taxon-name-part> <tp:taxon-name-part taxon-name-part-type="species">macrocarpa</tp:taxon-name-part></tp:taxon-name></italic> (<italic>Thomas et al. 6823</italic>, NY); <italic><tp:taxon-name><tp:taxon-name-part taxon-name-part-type="genus">Spondias</tp:taxon-name-part> <tp:taxon-name-part taxon-name-part-type="species">mombin</tp:taxon-name-part></tp:taxon-name></italic> (<italic>Acevedo 6037</italic>, NY); <italic><tp:taxon-name><tp:taxon-name-part taxon-name-part-type="genus">Spondias</tp:taxon-name-part> <tp:taxon-name-part taxon-name-part-type="species">globosa</tp:taxon-name-part></tp:taxon-name></italic> (<italic>Neill &amp; Palacios 7079</italic>, NY); <italic><tp:taxon-name><tp:taxon-name-part taxon-name-part-type="genus">Spondias</tp:taxon-name-part> <tp:taxon-name-part taxon-name-part-type="species">radlkoferi</tp:taxon-name-part></tp:taxon-name></italic> narrow-leaflet form (<italic>Crane 458</italic>, LL) and broad-leaflet form (<italic>Contreras 6976</italic>, LL); <italic><tp:taxon-name><tp:taxon-name-part taxon-name-part-type="genus">Spondias</tp:taxon-name-part> <tp:taxon-name-part taxon-name-part-type="species">purpurea</tp:taxon-name-part></tp:taxon-name></italic> (<italic>Grijalva 770</italic>, NY); <italic><tp:taxon-name><tp:taxon-name-part taxon-name-part-type="genus">Spondias</tp:taxon-name-part> <tp:taxon-name-part taxon-name-part-type="species">testudinis</tp:taxon-name-part></tp:taxon-name></italic> (Lao Magín 112, NY); <italic><tp:taxon-name><tp:taxon-name-part taxon-name-part-type="genus">Spondias</tp:taxon-name-part> <tp:taxon-name-part taxon-name-part-type="species">tuberosa</tp:taxon-name-part></tp:taxon-name></italic> (<italic>Carvalho et al. 3767</italic>, NY); <italic><tp:taxon-name><tp:taxon-name-part taxon-name-part-type="genus">Spondias</tp:taxon-name-part> <tp:taxon-name-part taxon-name-part-type="species">venulosa</tp:taxon-name-part></tp:taxon-name></italic> (<italic>Stehmann 20855</italic>, NY).</p></caption><graphic xmlns:xlink="http://www.w3.org/1999/xlink" xlink:href="phytokeys-055-001-g002.jpg" position="float" orientation="portrait" xlink:type="simple" id="oo_48889.jpg"/></fig><fig id="F4" position="float" orientation="portrait"><label>Figure 4.</label><caption><p>Leaf architecture of <italic><tp:taxon-name><tp:taxon-name-part taxon-name-part-type="genus">Spondias</tp:taxon-name-part> <tp:taxon-name-part taxon-name-part-type="species">purpurea</tp:taxon-name-part></tp:taxon-name></italic> (contd.). <bold>A</bold> Tooth <bold>B</bold> Intersecondary vein <bold>C</bold> Irregularly spaced, arcuate secondaries. (from <italic>Madsen 63428</italic>, NY).</p></caption><graphic xmlns:xlink="http://www.w3.org/1999/xlink" xlink:href="phytokeys-055-001-g004.jpg" position="float" orientation="portrait" xlink:type="simple" id="oo_48891.jpg"/></fig><fig id="F1" position="float" orientation="portrait"><label>Figure 1.</label><caption><p>Leaf architecture of <italic><tp:taxon-name><tp:taxon-name-part taxon-name-part-type="genus">Spondias</tp:taxon-name-part> <tp:taxon-name-part taxon-name-part-type="species">globosa</tp:taxon-name-part></tp:taxon-name></italic>. <bold>A</bold> Intramarginal vein <bold>B</bold> Secondary vein course straight <bold>C</bold> Composite admedial tertiary vein branching from intramarginal (defined by box)(from <italic>Vásquez 12866</italic>, NY).</p></caption><graphic xmlns:xlink="http://www.w3.org/1999/xlink" xlink:href="phytokeys-055-001-g001.jpg" position="float" orientation="portrait" xlink:type="simple" id="oo_48888.jpg"/></fig><fig id="F10" position="float" orientation="portrait"><label>Figure 10.</label><caption><p>Leaf architecture of <italic><tp:taxon-name><tp:taxon-name-part taxon-name-part-type="genus">Spondias</tp:taxon-name-part> <tp:taxon-name-part taxon-name-part-type="species">globosa</tp:taxon-name-part></tp:taxon-name></italic> (contd.). <bold>A</bold> Intramarginal vein <bold>B</bold> Incompletely looped marginal ultimate venation. (from <italic>Nelson 786</italic>, NY).</p></caption><graphic xmlns:xlink="http://www.w3.org/1999/xlink" xlink:href="phytokeys-055-001-g010.jpg" position="float" orientation="portrait" xlink:type="simple" id="oo_48897.jpg"/></fig><fig id="F14" position="float" orientation="portrait"><label>Figure 14.</label><caption><p>Flowers of <italic><tp:taxon-name><tp:taxon-name-part taxon-name-part-type="genus">Spondias</tp:taxon-name-part> <tp:taxon-name-part taxon-name-part-type="species">purpurea</tp:taxon-name-part></tp:taxon-name></italic>. <bold>A</bold> Staminate flower at anthesis (left), and same with corolla removed <bold>B</bold> Disk, staminode, and stamen <bold>C</bold> Pistillate flower at anthesis (left), and same in longisection through center plus articulated pedicel. <bold>A–B</bold> from <italic>Sidwell et al. 589</italic> (NY) <bold>C</bold> from <italic>Daly 137</italic> (NY).</p></caption><graphic xmlns:xlink="http://www.w3.org/1999/xlink" xlink:href="phytokeys-055-001-g014.jpg" position="float" orientation="portrait" xlink:type="simple" id="oo_48901.jpg"/></fig><fig id="F15" position="float" orientation="portrait"><label>Figure 15.</label><caption><p>Flowers of <italic><tp:taxon-name><tp:taxon-name-part taxon-name-part-type="genus">Spondias</tp:taxon-name-part></tp:taxon-name></italic> species: <italic><tp:taxon-name><tp:taxon-name-part taxon-name-part-type="genus">Spondias</tp:taxon-name-part> <tp:taxon-name-part taxon-name-part-type="species">dulcis</tp:taxon-name-part></tp:taxon-name></italic> (<italic>Wurdack 315</italic>, NY); <italic><tp:taxon-name><tp:taxon-name-part taxon-name-part-type="genus">Spondias</tp:taxon-name-part> <tp:taxon-name-part taxon-name-part-type="species">macrocarpa</tp:taxon-name-part></tp:taxon-name></italic> (<italic>Spada 013/77</italic>, NY); <italic><tp:taxon-name><tp:taxon-name-part taxon-name-part-type="genus">Spondias</tp:taxon-name-part> <tp:taxon-name-part taxon-name-part-type="species">globosa</tp:taxon-name-part></tp:taxon-name></italic> (<italic>Daly et al. 7836</italic>, NY); <italic><tp:taxon-name><tp:taxon-name-part taxon-name-part-type="genus">Spondias</tp:taxon-name-part> <tp:taxon-name-part taxon-name-part-type="species">radlkoferi</tp:taxon-name-part></tp:taxon-name></italic> (<italic>Heithaus 119</italic>, NY); <italic><tp:taxon-name><tp:taxon-name-part taxon-name-part-type="genus">Spondias</tp:taxon-name-part> <tp:taxon-name-part taxon-name-part-type="species">testudinis</tp:taxon-name-part></tp:taxon-name></italic> (<italic>Lao Magín 112</italic>, NY); <italic><tp:taxon-name><tp:taxon-name-part taxon-name-part-type="genus">Spondias</tp:taxon-name-part> <tp:taxon-name-part taxon-name-part-type="species">tuberosa</tp:taxon-name-part></tp:taxon-name></italic> (<italic>Carauta 552</italic>, NY); <italic><tp:taxon-name><tp:taxon-name-part taxon-name-part-type="genus">Spondias</tp:taxon-name-part> <tp:taxon-name-part taxon-name-part-type="species">venulosa</tp:taxon-name-part></tp:taxon-name></italic> (<italic>Queiroz 2604</italic>, NY).</p></caption><graphic xmlns:xlink="http://www.w3.org/1999/xlink" xlink:href="phytokeys-055-001-g015.jpg" position="float" orientation="portrait" xlink:type="simple" id="oo_48902.jpg"/></fig><fig id="F11" position="float" orientation="portrait"><label>Figure 11.</label><caption><p>Flowers of <italic><tp:taxon-name><tp:taxon-name-part taxon-name-part-type="genus">Spondias</tp:taxon-name-part> <tp:taxon-name-part taxon-name-part-type="species">mombin</tp:taxon-name-part></tp:taxon-name></italic>. <bold>A</bold> Opening bud <bold>B</bold> Flower at anthesis (top) and longisection at center of same <bold>C</bold> Flower post-anthesis with pistil further developed (top), longisection at center of same (bottom), and disk and pistil. <bold>A–C</bold> from <italic>Rusby &amp; Squires 102</italic> (NY).</p></caption><graphic xmlns:xlink="http://www.w3.org/1999/xlink" xlink:href="phytokeys-055-001-g011.jpg" position="float" orientation="portrait" xlink:type="simple" id="oo_48898.jpg"/></fig><fig id="F16" position="float" orientation="portrait"><label>Figure 16.</label><caption><p>Fruits of Neotropical <italic>Spondias. Spondias dulcis</italic> (dry fruit: <italic>Berlin 870</italic>, NY; and longisection: unvouchered photo), <italic><tp:taxon-name><tp:taxon-name-part taxon-name-part-type="genus">Spondias</tp:taxon-name-part> <tp:taxon-name-part taxon-name-part-type="species">macrocarpa</tp:taxon-name-part></tp:taxon-name></italic> (dry fruit: <italic>Thomas et al. 6823</italic>, NY), <italic><tp:taxon-name><tp:taxon-name-part taxon-name-part-type="genus">Spondias</tp:taxon-name-part> <tp:taxon-name-part taxon-name-part-type="species">expeditionaria</tp:taxon-name-part></tp:taxon-name></italic> (endocarp and fresh fruit: <italic>Lorenzi s.n.</italic>, NY), <italic><tp:taxon-name><tp:taxon-name-part taxon-name-part-type="genus">Spondias</tp:taxon-name-part> <tp:taxon-name-part taxon-name-part-type="species">mombin</tp:taxon-name-part></tp:taxon-name></italic> (dry fruit: <italic>Mostacedo 2941</italic>, NY; endocarp: <italic>Moraes 1046</italic>, NY), <italic><tp:taxon-name><tp:taxon-name-part taxon-name-part-type="genus">Spondias</tp:taxon-name-part> <tp:taxon-name-part taxon-name-part-type="species">globosa</tp:taxon-name-part></tp:taxon-name></italic> (fresh fruit [top], dry fruit, and endocarp: <italic>Daly et al. 8472</italic>, NY), <italic><tp:taxon-name><tp:taxon-name-part taxon-name-part-type="genus">Spondias</tp:taxon-name-part> <tp:taxon-name-part taxon-name-part-type="species">purpurea</tp:taxon-name-part></tp:taxon-name></italic> (fresh fruit: unvouchered photo; dry fruit: <italic>Moreno 2827</italic>, NY; endocarp: <italic>Magallanes 3887</italic>), <italic><tp:taxon-name><tp:taxon-name-part taxon-name-part-type="genus">Spondias</tp:taxon-name-part> <tp:taxon-name-part taxon-name-part-type="species">admirabilis</tp:taxon-name-part></tp:taxon-name></italic> (dry fruit: <italic>Farney et al. 4046</italic>, NY), <italic><tp:taxon-name><tp:taxon-name-part taxon-name-part-type="genus">Spondias</tp:taxon-name-part> <tp:taxon-name-part taxon-name-part-type="species">radlkoferi</tp:taxon-name-part></tp:taxon-name></italic> (dry fruit: <italic>Nee 6729</italic>, NY; endocarp: <italic>Moran 6291</italic>, NY), <italic><tp:taxon-name><tp:taxon-name-part taxon-name-part-type="genus">Spondias</tp:taxon-name-part> <tp:taxon-name-part taxon-name-part-type="species">testudinis</tp:taxon-name-part></tp:taxon-name></italic> (fresh and dry fruit; <italic>Daly et al. 7559</italic>, NY), <italic><tp:taxon-name><tp:taxon-name-part taxon-name-part-type="genus">Spondias</tp:taxon-name-part> <tp:taxon-name-part taxon-name-part-type="species">tuberosa</tp:taxon-name-part></tp:taxon-name></italic> (fresh fruit: from Morton, 1987; dry fruit: <italic>Mattos Silva 2299</italic>, NY), and <italic><tp:taxon-name><tp:taxon-name-part taxon-name-part-type="genus">Spondias</tp:taxon-name-part> <tp:taxon-name-part taxon-name-part-type="species">venulosa</tp:taxon-name-part></tp:taxon-name></italic> (fresh fruit: from photo in Lorenzi, 1998; dry fruit: <italic>Araújo 7828</italic>, NY).</p></caption><graphic xmlns:xlink="http://www.w3.org/1999/xlink" xlink:href="phytokeys-055-001-g016.jpg" position="float" orientation="portrait" xlink:type="simple" id="oo_48903.jpg"/></fig><fig id="F17" position="float" orientation="portrait"><label>Figure 17.</label><caption><p><italic><tp:taxon-name><tp:taxon-name-part taxon-name-part-type="genus">Spondias</tp:taxon-name-part> <tp:taxon-name-part taxon-name-part-type="species">testudinis</tp:taxon-name-part></tp:taxon-name></italic>. <bold>A</bold> Branchlet <bold>B</bold> Detail of leaflet blade and margin <bold>C</bold> Inflorescence <bold>D</bold> Bud <bold>E</bold> Flower at anthesis <bold>F</bold> Longisection through same at center <bold>G</bold> Fresh fruit <bold>H</bold> Seedling. <bold>A, B</bold> from <italic>Lao Magín 112</italic> (NY) <bold>C–F</bold> from <italic>Lao Magín 83</italic> (NY) <bold>G</bold> from specimen and field photo of <italic>Daly et al. 7559</italic> (NY) <bold>H</bold> from specimen and field photo of <italic>Daly et al. 7251</italic> (NY).</p></caption><graphic xmlns:xlink="http://www.w3.org/1999/xlink" xlink:href="phytokeys-055-001-g017.jpg" position="float" orientation="portrait" xlink:type="simple" id="oo_48904.jpg"/></fig></tp:treatment-sec><ref-list><ref id="B12"><mixed-citation xmlns:xlink="http://www.w3.org/1999/xlink" xlink:type="simple"><person-group><name name-style="western"><surname>Barfod</surname><given-names>A</given-names></name></person-group> (<year>1988</year>) <article-title>Inflorescence morphology of some South American <tp:taxon-name><tp:taxon-name-part taxon-name-part-type="family">Anacardiaceae</tp:taxon-name-part></tp:taxon-name> and the possible phylogenetic trends.</article-title> <source>Nordic Journal of Botany</source> <volume>8</volume>: <fpage>3</fpage>–<lpage>11</lpage>. doi: <ext-link ext-link-type="doi" xlink:href="10.1111/j.1756-1051.1988.tb01699.x" xlink:type="simple">10.1111/j.1756-1051.1988.tb01699.x</ext-link> </mixed-citation></ref><ref id="B9"><mixed-citation xmlns:xlink="http://www.w3.org/1999/xlink" xlink:type="simple"><person-group><name name-style="western"><surname>Bachelier</surname><given-names>JB</given-names></name><name name-style="western"><surname>Endress</surname><given-names>PK</given-names></name></person-group> (<year>2009</year>) <article-title>Comparative floral morphology and anatomy of <tp:taxon-name><tp:taxon-name-part taxon-name-part-type="family">Anacardiaceae</tp:taxon-name-part></tp:taxon-name> and <tp:taxon-name><tp:taxon-name-part taxon-name-part-type="family">Burseraceae</tp:taxon-name-part></tp:taxon-name> (<tp:taxon-name><tp:taxon-name-part taxon-name-part-type="order">Sapindales</tp:taxon-name-part></tp:taxon-name>), with a special focus on gynoecium structure and evolution.</article-title> <source>Botanical Journal of the Linaean Society</source> <volume>159</volume>: <fpage>499</fpage>–<lpage>571</lpage>. doi: <ext-link ext-link-type="doi" xlink:href="10.1111/j.1095-8339.2009.00959.x" xlink:type="simple">10.1111/j.1095-8339.2009.00959.x</ext-link> </mixed-citation></ref><ref id="B153"><mixed-citation xmlns:xlink="http://www.w3.org/1999/xlink" xlink:type="simple"><person-group><name name-style="western"><surname>Roubik</surname><given-names>DW</given-names></name><name name-style="western"><surname>Moreno</surname><given-names>PJE</given-names></name></person-group> (<year>1991</year>) <article-title>Pollen and Spores of Barro Colorado Island. Monographs in Systematic Botany. Missouri Botanical Garden, St.</article-title> <source>Louis,</source> <volume>36</volume>: <fpage>1</fpage>–<lpage>268</lpage>. </mixed-citation></ref><ref id="B176"><mixed-citation xmlns:xlink="http://www.w3.org/1999/xlink" xlink:type="simple"><person-group><name name-style="western"><surname>Vogel</surname><given-names>EF</given-names></name></person-group> (<year>1980</year>) <source>Seedlings of Dicotyledons</source>. <publisher-name>Centre for Agricultural Publishing and Documentation</publisher-name>, <publisher-loc>Wageningen</publisher-loc>. </mixed-citation></ref><ref id="B57"><mixed-citation xmlns:xlink="http://www.w3.org/1999/xlink" xlink:type="simple"><person-group><name name-style="western"><surname>Garwood</surname><given-names>NC</given-names></name></person-group> (<year>2009</year>) <source>Seedlings of Barro Colorado Island and the Neotropics</source>. <publisher-name>Comstock Publishing Associates</publisher-name>, <publisher-loc>Ithaca</publisher-loc>. </mixed-citation></ref><ref id="B159"><mixed-citation xmlns:xlink="http://www.w3.org/1999/xlink" xlink:type="simple"><person-group><name name-style="western"><surname>Simmonds</surname><given-names>NW</given-names></name></person-group> (<year>1954</year>) <article-title>Chromosome behavior in some tropical plants.</article-title> <source>Heredity</source> <volume>8</volume>: <fpage>139</fpage>–<lpage>146</lpage>. doi: <ext-link ext-link-type="doi" xlink:href="10.1038/hdy.1954.11" xlink:type="simple">10.1038/hdy.1954.11</ext-link> </mixed-citation></ref><ref id="B14"><mixed-citation xmlns:xlink="http://www.w3.org/1999/xlink" xlink:type="simple"><person-group><name name-style="western"><surname>Bawa</surname><given-names>KS</given-names></name></person-group> (<year>1973</year>) <article-title>Chromosome numbers of tree species of a lowland tropical community.</article-title> <source>Journal of the Arnold Arboretum</source> <volume>54</volume>: <fpage>422</fpage>–<lpage>434</lpage>. </mixed-citation></ref><ref id="B113"><mixed-citation xmlns:xlink="http://www.w3.org/1999/xlink" xlink:type="simple"><person-group><name name-style="western"><surname>Mehra</surname><given-names>PN</given-names></name></person-group> (<year>1976</year>) <source>Cytology of Himalayan Hardwoods</source>. <publisher-name>Sree Saraswaty Press</publisher-name>, <publisher-loc>Calcutta</publisher-loc>. </mixed-citation></ref><ref id="B63"><mixed-citation xmlns:xlink="http://www.w3.org/1999/xlink" xlink:type="simple"><person-group><name name-style="western"><surname>Guerra</surname><given-names>MS</given-names></name></person-group> (<year>1986</year>) <article-title>Citogenética de angiospermas coletadas em Pernambuco. I.</article-title> <source>Revista Brasileira de Genêtica</source> <volume>9</volume>: <fpage>21</fpage>–<lpage>40</lpage>. </mixed-citation></ref><ref id="B140"><mixed-citation xmlns:xlink="http://www.w3.org/1999/xlink" xlink:type="simple"><person-group><name name-style="western"><surname>Pedrosa</surname><given-names>A</given-names></name><name name-style="western"><surname>Gitaí</surname><given-names>J</given-names></name><name name-style="western"><surname>Barros e Silva</surname><given-names>AE</given-names></name><name name-style="western"><surname>Felix</surname><given-names>LP</given-names></name><name name-style="western"><surname>Guerra</surname><given-names>M</given-names></name></person-group> (<year>1999</year>) <article-title>Citogenética de angiospermas coletadas em Pernambuco V.</article-title> <source>Acta Botanica Brasilica</source> <volume>13</volume>: <fpage>49</fpage>–<lpage>60</lpage>. </mixed-citation></ref><ref id="B4"><mixed-citation xmlns:xlink="http://www.w3.org/1999/xlink" xlink:type="simple"><person-group><name name-style="western"><surname>Almeida</surname><given-names>CCS</given-names></name><name name-style="western"><surname>Carvalho</surname><given-names>PCL</given-names></name><name name-style="western"><surname>Guerra</surname><given-names>M</given-names></name></person-group> (<year>2007</year>) <article-title>Karyotype differentiation among <italic><tp:taxon-name><tp:taxon-name-part taxon-name-part-type="genus">Spondias</tp:taxon-name-part></tp:taxon-name></italic> species and the putative hybrid Umbu-cajá (<tp:taxon-name><tp:taxon-name-part taxon-name-part-type="family">Anacardiaceae</tp:taxon-name-part></tp:taxon-name>).</article-title> <source>Botanical Journal of the Linnaean Society</source> <volume>155</volume>: <fpage>541</fpage>–<lpage>547</lpage>. doi: <ext-link ext-link-type="doi" xlink:href="10.1111/j.1095-8339.2007.00721.x" xlink:type="simple">10.1111/j.1095-8339.2007.00721.x</ext-link> </mixed-citation></ref></ref-list></tp:taxon-treatment>
