# Supplementary material for: A revision of Spondias L. (Anacardiaceae) in the Neotropics
Source: PhytoKeys. 2015 Aug 5;(55):1–92. doi: 10.3897/phytokeys.55.8489 (PMC4547026; doi:10.3897/phytokeys.55.8489)
Supplement: XML Treatment for Spondias dulcis [file phytokeys.55.8489-treatment3.xml]

<!DOCTYPE tp:taxon-treatment
  PUBLIC "-//TaxonX//DTD Taxonomic Treatment Publishing DTD v0 20100105//EN" "tax-treatment-NSO.dtd">
<tp:taxon-treatment xmlns:tp="http://www.plazi.org/taxpub"><tp:treatment-meta><kwd-group><label>Taxon classification</label><kwd><named-content content-type="kingdom">Plantae</named-content></kwd><kwd><named-content content-type="order">Sapindales</named-content></kwd><kwd><named-content content-type="family">Anacardiaceae</named-content></kwd></kwd-group><mixed-citation publication-type="journal"><person-group><name><surname>Mitchell</surname><given-names>John D.</given-names></name><name><surname>Daly</surname><given-names>Douglas C.</given-names></name></person-group><article-title>A revision of <italic><tp:taxon-name><tp:taxon-name-part taxon-name-part-type="genus">Spondias</tp:taxon-name-part></tp:taxon-name></italic> L. (<tp:taxon-name><tp:taxon-name-part taxon-name-part-type="family">Anacardiaceae</tp:taxon-name-part></tp:taxon-name>) in the Neotropics</article-title><source>PhytoKeys</source><day>5</day><month>8</month><year>2015</year><volume>2015</volume><issue>55</issue><fpage>1</fpage><lpage>92</lpage><pub-id pub-id-type="doi">10.3897/phytokeys.55.8489</pub-id></mixed-citation></tp:treatment-meta><tp:nomenclature><tp:taxon-name>
                        <tp:taxon-name-part taxon-name-part-type="genus">Spondias</tp:taxon-name-part>
                        <tp:taxon-name-part taxon-name-part-type="species">dulcis</tp:taxon-name-part>
                    </tp:taxon-name><tp:taxon-authority>Parkinson, J. voy. South Seas 39. 1773.</tp:taxon-authority><xref ref-type="fig" rid="F2">Figs 2</xref><xref ref-type="fig" rid="F15">, 15</xref><xref ref-type="fig" rid="F16">, 16</xref><xref ref-type="fig" rid="F20">, 20</xref><!--PageBreak--><!--PageBreak--><tp:nomenclature-citation-list><tp:nomenclature-citation><tp:taxon-name><tp:taxon-name-part taxon-name-part-type="genus">Poupartia</tp:taxon-name-part> <tp:taxon-name-part taxon-name-part-type="species">dulcis</tp:taxon-name-part></tp:taxon-name><comment> (Parkinson) Blume, Bijdr. fl. Ned. Ind. 1161. 1826–27. <italic><tp:taxon-name><tp:taxon-name-part taxon-name-part-type="genus">Evia</tp:taxon-name-part> <tp:taxon-name-part taxon-name-part-type="species">dulcis</tp:taxon-name-part></tp:taxon-name></italic> (Parkinson) Blume, Mus. Bot. 1(15): 233. 1850. Type. based on <italic><tp:taxon-name><tp:taxon-name-part taxon-name-part-type="genus">Spondias</tp:taxon-name-part> <tp:taxon-name-part taxon-name-part-type="species">dulcis</tp:taxon-name-part></tp:taxon-name></italic> Parkinson.</comment></tp:nomenclature-citation><tp:nomenclature-citation><tp:taxon-name><tp:taxon-name-part taxon-name-part-type="genus">Spondias</tp:taxon-name-part> <tp:taxon-name-part taxon-name-part-type="species">cytherea</tp:taxon-name-part></tp:taxon-name><comment> Sonn., Voy. Indes orient. 3: 242, t. 123. 1782.</comment></tp:nomenclature-citation><tp:nomenclature-citation><tp:taxon-name>
                        <tp:taxon-name-part taxon-name-part-type="genus">Spondias</tp:taxon-name-part>
                        <tp:taxon-name-part taxon-name-part-type="species">dulcis</tp:taxon-name-part>
                    </tp:taxon-name><comment>Type. Mauritius (cultivated), <italic>Commerson s.n.</italic> (P!).</comment></tp:nomenclature-citation><tp:nomenclature-citation><tp:taxon-name><tp:taxon-name-part taxon-name-part-type="genus">Spondias</tp:taxon-name-part> <tp:taxon-name-part taxon-name-part-type="species">dulcis</tp:taxon-name-part> <tp:taxon-name-part taxon-name-part-type="authority">Parkinson</tp:taxon-name-part> <tp:taxon-name-part taxon-name-part-type="infraspecific-rank">var.</tp:taxon-name-part> <tp:taxon-name-part taxon-name-part-type="variety">commersonii</tp:taxon-name-part></tp:taxon-name><comment> Engl. in A. DC &amp; C. DC., Monogr. phan. 4: 247. 1883.</comment></tp:nomenclature-citation><tp:nomenclature-citation><tp:taxon-name>
                        <tp:taxon-name-part taxon-name-part-type="genus">Spondias</tp:taxon-name-part>
                        <tp:taxon-name-part taxon-name-part-type="species">dulcis</tp:taxon-name-part>
                    </tp:taxon-name><comment>Type. Several syntypes cited.</comment></tp:nomenclature-citation><tp:nomenclature-citation><tp:taxon-name><tp:taxon-name-part taxon-name-part-type="genus">Spondias</tp:taxon-name-part> <tp:taxon-name-part taxon-name-part-type="species">dulcis</tp:taxon-name-part> <tp:taxon-name-part taxon-name-part-type="authority">Parkinson</tp:taxon-name-part> <tp:taxon-name-part taxon-name-part-type="infraspecific-rank">var.</tp:taxon-name-part> <tp:taxon-name-part taxon-name-part-type="variety">mucroserrata</tp:taxon-name-part></tp:taxon-name><comment> Engl. in A. DC. &amp; C. DC., Monogr. phan. 4: 247. 1883.</comment></tp:nomenclature-citation><tp:nomenclature-citation><tp:taxon-name>
                        <tp:taxon-name-part taxon-name-part-type="genus">Spondias</tp:taxon-name-part>
                        <tp:taxon-name-part taxon-name-part-type="species">dulcis</tp:taxon-name-part>
                    </tp:taxon-name><comment>Type. Mexico, w/o date, Pavón 744 (G n.v.; GH-photo!, NY-photo!).</comment></tp:nomenclature-citation><tp:nomenclature-citation><tp:taxon-name><tp:taxon-name-part taxon-name-part-type="genus">Spondias</tp:taxon-name-part> <tp:taxon-name-part taxon-name-part-type="species">dulcis</tp:taxon-name-part> <tp:taxon-name-part taxon-name-part-type="authority">Parkinson</tp:taxon-name-part> <tp:taxon-name-part taxon-name-part-type="infraspecific-rank">var.</tp:taxon-name-part> <tp:taxon-name-part taxon-name-part-type="variety">integra</tp:taxon-name-part></tp:taxon-name><comment> Engl. in A. DC. &amp; C. DC., Monogr. phan. 4: 248. 1883.</comment></tp:nomenclature-citation><tp:nomenclature-citation><tp:taxon-name>
                        <tp:taxon-name-part taxon-name-part-type="genus">Spondias</tp:taxon-name-part>
                        <tp:taxon-name-part taxon-name-part-type="species">dulcis</tp:taxon-name-part>
                    </tp:taxon-name><comment>Type. Indonesia. Amboin, w/o date, Reinwardt s.n. (W!).</comment></tp:nomenclature-citation></tp:nomenclature-citation-list></tp:nomenclature><tp:treatment-sec sec-type="Type"><title>Type.</title><p>TAHITI. (without date), Capt. Cook [Banks &amp; Solander] s.n. (lectotype, BM-793299 n.v., designated by A. C. <xref ref-type="bibr" rid="B160">Smith 1985</xref>: 453).</p></tp:treatment-sec><tp:treatment-sec sec-type="Description"><title>Description.</title><p><italic>Hermaphroditic, trees</italic>, reproductive height 8–25 m. Trunk 20–40 cm diam.; <italic>outer bark</italic> light gray or light brown, thin, smooth to moderately rough, lenticellate, shed in small thin plates. Plant entirely glabrous except for some capitate glandular <!--PageBreak-->hairs. <italic>Leaves</italic> sometimes partially deciduous, 4–12-jugate, 11–60 cm long; petiole 9–15 cm long; lateral petiolules 2–8 mm long, the terminal one 10–30 mm long; basal leaflets 4.3–7.5 × 1.3–3.5 cm, other laterals 5–15 × 1.7–5 cm, all laterals oblong or lanceolate to ovate, terminal leaflet 5–9 × 1.9–3.5 cm, (narrowly) elliptic with acute base; leaflet apex acuminate or occasionally acute, the acumen 4–13 mm long, apex tip acute and glandular-mucronate; lateral leaflets medially subsymmetrical, basal width subsymmetrical, base insertion symmetrical and cuneate or obtuse, decurrent; margin slightly revolute and usually serrulate or crenulate, when present teeth concave-convex, sinus spacing regular, sinus glandular; leaflets chartaceous, adaxial surface sometimes glossy. <italic>Inflorescences</italic> usually developing with new leaf flush, terminal and axillary, congested at branchlet apex, 9–32.5 cm long, 3–7 mm diam at base; secondary axes to 11.5 cm long; bracts 0.4–5 mm long, linear to lanceolate, bracteoles 0.3–0.9 mm, linear to ovate; pedicel 1–3 mm long, portion distal to articulation 1–2 mm, sometimes the upper bracts and bracteoles and pedicel with scattered capitate glandular hairs. <italic>Calyx</italic> 0.7–1.2 mm long, aestivation apert, divided nearly to base, the lobes 0.5–1 mm long, deltate; petals 2–3 × 0.5–1.1 (1.3) mm, oblong to ovate or deltate, apex acute to slightly acuminate, cream-colored or white or whitish green, glabrous, reflexed at anthesis; stamens spreading, antesepalous and antepetalous ones 1.7–2.1 and 1.3–1.5(1.9) mm long, respectively, the anthers 0.7–0.8 mm long, in dorsiventral view elliptic to ovate, in lateral view oblong; disk 0.3–0.5(0.7) mm tall, 0.2–0.4 mm thick, summit undulate and outer margin sulcate, yellow; pistil ca. 1.3 mm long, depressed-ovoid to subcylindrical overall, divided most of its length into very thickly subulate, apically connivent styles ca. 0.8 mm long, the stigmas obovate, slightly extrorse. <italic>Fruit</italic> 4–10 × 3–8 cm when dry, ellipsoid, obovoid or oblong, maturing yellow or orange, base of fruit basicrescent over distal portion of pedicel, the endocarp lacking a fibrous matrix but provided with spiny projections extending into the mesocarp.</p><p><italic>Leaflet venation</italic>: Fimbrial vein absent; secondary veins 12–20 pairs, usually darker than blade abaxially, usually straight and nearly perpendicular to midvein, spacing regular or sometimes decreasing toward base, angle increasing toward apex and base, insertion on midvein decurrent; intersecondaries ca. 1 per pair of secondaries and parallel to them, long and straight; intercostal tertiaries few, principally admedially branching parallel to secondaries but some irregular-reticulate, also some admedial tertiaries branching from intramarginal vein; quaternaries irregular-reticulate, FEVs highly branched, dendritic, tracheoid idioblasts absent; marginal secondary present; on abaxial side the midvein prominulous to prominent, secondaries flat; on adaxial side the midvein prominulous, secondary veins impressed to prominulous.</p></tp:treatment-sec><tp:treatment-sec sec-type="Distribution"><title>Distribution.</title><p>Broadly cultivated in lowland moist forest regions throughout the Neotropics.</p></tp:treatment-sec><tp:treatment-sec sec-type="Ecology"><title>Ecology.</title><p>Given this species’ broad distribution, its known phenology is broken down by region. Central America: fruiting Aug-Sep; West Indies: flowering Mar-May, fruiting Nov-Jul; NW South America W of the Andes: flowering and fruiting Dec; Amazonia: flowering Aug-Oct, fruiting Aug-Mar; extra-Amazonian Brazil: flowering Oct-Apr, fruiting Nov; Venezuela: flowering Apr; Guianas: flowering May.</p><!--PageBreak--><p>There are reports in the literature that the fruits are dispersed by two species of large fruit-eating bats in the genus <italic><tp:taxon-name><tp:taxon-name-part taxon-name-part-type="genus">Artibeus</tp:taxon-name-part></tp:taxon-name></italic> (<xref ref-type="bibr" rid="B95">Lobova et al. 2009</xref>).</p></tp:treatment-sec><tp:treatment-sec sec-type="Common names"><title>Common names.</title><p>Brazil, Rio de Janeiro: cajá manga (<italic>Angeli 704</italic>, NY); Dominican Republic: manzana de oro (<italic>Zanoni &amp; Mejía 16387</italic>, NY); Ecuador, Napo: mauca (Yacu Indians, <italic>Irvine 653</italic>, F); Guadeloupe: pomme cythère (<italic>Père Duss 3760</italic>, NY, pro parte); Guyana: golden apple (<italic>Omawale &amp; Persaud 94</italic>, NY); Jamaica: Jew plum (<italic>Howard &amp; Proctor 13531</italic>, A)</p><p>Nicaragua, Río San Juan: jocote yuplón (<italic>Sandino 3599</italic>, NY); Panama, Panamá: mangoteen (<italic>Miller &amp; Merello 230</italic>, NY); Peru, Loreto: tapiriba (<italic>Martin &amp; Plowman 1781</italic>, ECON), San Martín: taperibá (<italic>Scolnik 1193</italic>, NY), kapiníwa (<italic>Berlin 870</italic>, NY); Puerto Rico: ambarella, jobo de la Índia (Little 14914, NY); Venezuela, Delta Amacuro: jobo de los indios (Wurdack 315, NY).</p></tp:treatment-sec><tp:treatment-sec sec-type="Economic botany"><title>Economic botany.</title><p><italic><tp:taxon-name><tp:taxon-name-part taxon-name-part-type="genus">Spondias</tp:taxon-name-part> <tp:taxon-name-part taxon-name-part-type="species">dulcis</tp:taxon-name-part></tp:taxon-name></italic> (often referred to as <italic><tp:taxon-name><tp:taxon-name-part taxon-name-part-type="genus">Spondias</tp:taxon-name-part> <tp:taxon-name-part taxon-name-part-type="species">cytherea</tp:taxon-name-part></tp:taxon-name></italic> in the literature and on herbarium specimens) has been in cultivation for so long that its native range in Asia is difficult to determine. It was introduced to Jamaica from the South Pacific in the 18<sup>th</sup> Century (<xref ref-type="bibr" rid="B147">Popenoe 1948</xref>), and it is planted in home gardens throughout the humid neotropics. In the American tropics, the only significant use of the species is for its juice and as a flavoring for ice creams and sorbets, although it is used to flavor yogurts in the Caribbean; it reportedly has a high Vitamin C content (<xref ref-type="bibr" rid="B89">Lim 2012</xref>).</p></tp:treatment-sec><tp:treatment-sec sec-type="Selected specimens examined"><title>Selected specimens examined.</title><p><bold>BELIZE.</bold> Toledo District, Temash River, ca. 11 km W of Caribbean Sea and ca. 3.5 km N of Belize/Guatemala border, ca. <named-content xmlns:xlink="http://www.w3.org/1999/xlink" content-type="dwc:verbatimCoordinates" xlink:type="simple">15.949536°N, 89.033408°W</named-content>, elev. 1 m, 8 Jun 1996, Atha &amp; Romero 1372 (NY). <bold>BRAZIL. Acre</bold>: Mun. Tarauacá, Tarauacá town, <named-content xmlns:xlink="http://www.w3.org/1999/xlink" content-type="dwc:verbatimCoordinates" xlink:type="simple">8.2°S, 70.8°W</named-content>, 25 Sep 1994, Daly et al. 8361 (NY, HUFAC); <bold>Rio de Janeiro</bold>: Parque da Cidade de Gâvea, 10 Aug 1986, C. Angeli 704 (GUA, NY). <bold>COLOMBIA</bold>. <bold>Amazonas</bold>: Leticia, 19 Sep. 1966, ForeroGonzález 582 (NY). <bold>DOMINICAN REPUBLIC</bold>. <bold>Prov. Cristóbal</bold>: at CESDA property, just outside of city of San Cristóbal, 27 Jul 1981, Zanoni 15549 (NY). <bold>ECUADOR</bold>. <bold>Esmeraldas</bold>: Quinindé, Bilsa Biological Station, Mache Mountains, 35 km W of Quinindé, 5 km W of Santa Isabel, 2 lotes north of reserve, 400–600 m, <named-content xmlns:xlink="http://www.w3.org/1999/xlink" content-type="dwc:verbatimCoordinates" xlink:type="simple">0°21'N, 79°44'W</named-content>, 7 Dec. 1994, J. Clark 372 (NY); <bold>Napo</bold>: San José de Payamino, 40 km W of Coca, <named-content xmlns:xlink="http://www.w3.org/1999/xlink" content-type="dwc:verbatimCoordinates" xlink:type="simple">0°30'S, 77°20'W</named-content>, elev. 300-600 m, 20 Jan 1984, Irvine 653 (F). <bold>FRENCH GUIANA</bold>: Commune de Rémire, Île de Cayenne, <named-content xmlns:xlink="http://www.w3.org/1999/xlink" content-type="dwc:verbatimCoordinates" xlink:type="simple">4°52S, 52°16'W</named-content>, 25 Jul 1992 Wittingthon 44 (NY). <bold>GRENADA</bold>: St. George, Annandale Falls, <named-content xmlns:xlink="http://www.w3.org/1999/xlink" content-type="dwc:verbatimCoordinates" xlink:type="simple">12°05'N, 61°43'W</named-content>, 11 June 2001, Hawthorne et al. 459 (FHO, NY). <bold>GUADELOUPE</bold>: Grande-Terre, Grands-Fonds, Sainte-Anne, 12 Jul 1982, Barrier 3712 (NY). <bold>GUYANA</bold>: Diamond, east bank of Demerara River, 28 May 1970, Omawale &amp; Persaud 94 (NY). <bold>JAMAICA</bold>. <bold>St. Anne Parish</bold>: grounds of Windsor Hotel (cult.), near St. Anne’s Bay, 20–31 Dec 1953, Howard &amp; Proctor 13531 (A). <bold>NICARAGUA</bold>. Río San Juan, San Carlos, house S of cemetery (cult.), 16 Sep 1982, Sandino 3599 (NY). <bold>PANAMA</bold>. <bold>Panamá</bold>: Barro Colorado Monument, Frijoles train stop, <named-content xmlns:xlink="http://www.w3.org/1999/xlink" content-type="dwc:verbatimCoordinates" xlink:type="simple">9°10'28"N, 79°47'48"W</named-content>, elev. 37 m, 25 Aug 2001, Miller &amp; Merello 230 (NY). <bold>PERU</bold>. <bold>Amazonas</bold>: Huampami, Rio Cenepa, village, elev. 800 ft., 10 Feb. 1973, B. Berlin 870 (NY). <bold>PUERTO RICO</bold>: Mun. Isabela, Arenales Altos, along Hwy. 112, 3.4 miles NE of junction with Hwy. 444, <named-content xmlns:xlink="http://www.w3.org/1999/xlink" content-type="dwc:verbatimCoordinates" xlink:type="simple">18°25'30"N, 67°02'W</named-content>, 8 Nov <!--PageBreak-->1993, Nee 44157 (NY). <bold>TRINIDAD</bold>: Campus, University of the West Indies, 28 Jun 1916, Nevling 289 (A). <bold>VENEZUELA</bold>. <bold>Delta Amacuro</bold>: Río Grande between Curiapo and Pta. Cangrejo, 10 Apr 1955, Wurdack 315 (NY).</p></tp:treatment-sec><tp:treatment-sec sec-type="Conservation status"><title>Conservation status.</title><p>Considering that this taxon is native to Asia/Oceania and rather widely cultivated in tropical America, it can be considered of Least Concern, at least for the Neotropics.</p></tp:treatment-sec><tp:treatment-sec sec-type="Discussion"><title>Discussion.</title><p>According to <xref ref-type="bibr" rid="B160">Smith (1985)</xref>, the type specimen was made from a plant cultivated in Mauritius but grown from seed brought by Commerson from Tahiti in 1768. The earliest effective publication of <italic><tp:taxon-name><tp:taxon-name-part taxon-name-part-type="genus">Spondias</tp:taxon-name-part> <tp:taxon-name-part taxon-name-part-type="species">dulcis</tp:taxon-name-part></tp:taxon-name></italic> is by Parkinson (J.voy. South Seas, 1773), a botanical artist who accompanied Banks and Solander in Captain Cooks’s first expedition to the Southern oceans. A later publication of this name by G. Forster (Pl. esc. 33. 1786) is considered an isonym as it is based on the same type as Parkinson’s name.</p><p><italic><tp:taxon-name><tp:taxon-name-part taxon-name-part-type="genus">Spondias</tp:taxon-name-part> <tp:taxon-name-part taxon-name-part-type="species">cytherea</tp:taxon-name-part></tp:taxon-name></italic> Sonn. was once considered the earliest valid name of this species, on the basis that the names in Parkinson’s publication were considered invalidly published (<xref ref-type="bibr" rid="B2">Airy Shaw and Forman 1967</xref>). A more recent examination of Parkinson’s work has shown <italic><tp:taxon-name><tp:taxon-name-part taxon-name-part-type="genus">Spondias</tp:taxon-name-part> <tp:taxon-name-part taxon-name-part-type="species">dulcis</tp:taxon-name-part></tp:taxon-name></italic> to be a valid name and therefore to have priority over <italic><tp:taxon-name><tp:taxon-name-part taxon-name-part-type="genus">Spondias</tp:taxon-name-part> <tp:taxon-name-part taxon-name-part-type="species">cytherea</tp:taxon-name-part></tp:taxon-name></italic> (<xref ref-type="bibr" rid="B52">Fosberg 1960</xref>). Following this argument, <xref ref-type="bibr" rid="B160">Smith (1985)</xref> lectotypified <italic><tp:taxon-name><tp:taxon-name-part taxon-name-part-type="genus">Spondias</tp:taxon-name-part> <tp:taxon-name-part taxon-name-part-type="species">dulcis</tp:taxon-name-part></tp:taxon-name></italic> with a collection considered the voucher of Parkinson’s illustration of this species (and therefore a typotype).</p><p>In 1869, Marchand subsumed <italic><tp:taxon-name><tp:taxon-name-part taxon-name-part-type="genus">Spondias</tp:taxon-name-part> <tp:taxon-name-part taxon-name-part-type="species">acida</tp:taxon-name-part></tp:taxon-name></italic>, <italic><tp:taxon-name><tp:taxon-name-part taxon-name-part-type="genus">Spondias</tp:taxon-name-part> <tp:taxon-name-part taxon-name-part-type="species">amara</tp:taxon-name-part></tp:taxon-name></italic>, and <italic><tp:taxon-name><tp:taxon-name-part taxon-name-part-type="genus">Spondias</tp:taxon-name-part> <tp:taxon-name-part taxon-name-part-type="species">pinnata</tp:taxon-name-part></tp:taxon-name></italic> under <italic><tp:taxon-name><tp:taxon-name-part taxon-name-part-type="genus">Spondias</tp:taxon-name-part> <tp:taxon-name-part taxon-name-part-type="species">dulcis</tp:taxon-name-part></tp:taxon-name></italic> as varieties. Here <italic><tp:taxon-name><tp:taxon-name-part taxon-name-part-type="genus">Spondias</tp:taxon-name-part> <tp:taxon-name-part taxon-name-part-type="species">acida</tp:taxon-name-part></tp:taxon-name></italic> and <italic><tp:taxon-name><tp:taxon-name-part taxon-name-part-type="genus">Spondias</tp:taxon-name-part> <tp:taxon-name-part taxon-name-part-type="species">pinnata</tp:taxon-name-part></tp:taxon-name></italic> are maintained as species, and <italic><tp:taxon-name><tp:taxon-name-part taxon-name-part-type="genus">Spondias</tp:taxon-name-part> <tp:taxon-name-part taxon-name-part-type="species">amara</tp:taxon-name-part></tp:taxon-name></italic> is considered a synonym of <italic>S. pinnata. Spondias dulcis sensu</italic> Blanco is attributable to <italic><tp:taxon-name><tp:taxon-name-part taxon-name-part-type="genus">Spondias</tp:taxon-name-part> <tp:taxon-name-part taxon-name-part-type="species">purpurea</tp:taxon-name-part></tp:taxon-name></italic>.</p></tp:treatment-sec><tp:treatment-sec><!--Section generated to contain objects referenced in tp:taxon-treatment.--><fig id="F2" position="float" orientation="portrait"><label>Figure 2.</label><caption><p>Leaflets of <italic><tp:taxon-name><tp:taxon-name-part taxon-name-part-type="genus">Spondias</tp:taxon-name-part></tp:taxon-name></italic> species, showing details of the margin (insets): <italic><tp:taxon-name><tp:taxon-name-part taxon-name-part-type="genus">Spondias</tp:taxon-name-part> <tp:taxon-name-part taxon-name-part-type="species">dulcis</tp:taxon-name-part></tp:taxon-name></italic> (<italic>Ayala &amp; Criollo 3982</italic>, NY); <italic><tp:taxon-name><tp:taxon-name-part taxon-name-part-type="genus">Spondias</tp:taxon-name-part> <tp:taxon-name-part taxon-name-part-type="species">macrocarpa</tp:taxon-name-part></tp:taxon-name></italic> (<italic>Thomas et al. 6823</italic>, NY); <italic><tp:taxon-name><tp:taxon-name-part taxon-name-part-type="genus">Spondias</tp:taxon-name-part> <tp:taxon-name-part taxon-name-part-type="species">mombin</tp:taxon-name-part></tp:taxon-name></italic> (<italic>Acevedo 6037</italic>, NY); <italic><tp:taxon-name><tp:taxon-name-part taxon-name-part-type="genus">Spondias</tp:taxon-name-part> <tp:taxon-name-part taxon-name-part-type="species">globosa</tp:taxon-name-part></tp:taxon-name></italic> (<italic>Neill &amp; Palacios 7079</italic>, NY); <italic><tp:taxon-name><tp:taxon-name-part taxon-name-part-type="genus">Spondias</tp:taxon-name-part> <tp:taxon-name-part taxon-name-part-type="species">radlkoferi</tp:taxon-name-part></tp:taxon-name></italic> narrow-leaflet form (<italic>Crane 458</italic>, LL) and broad-leaflet form (<italic>Contreras 6976</italic>, LL); <italic><tp:taxon-name><tp:taxon-name-part taxon-name-part-type="genus">Spondias</tp:taxon-name-part> <tp:taxon-name-part taxon-name-part-type="species">purpurea</tp:taxon-name-part></tp:taxon-name></italic> (<italic>Grijalva 770</italic>, NY); <italic><tp:taxon-name><tp:taxon-name-part taxon-name-part-type="genus">Spondias</tp:taxon-name-part> <tp:taxon-name-part taxon-name-part-type="species">testudinis</tp:taxon-name-part></tp:taxon-name></italic> (Lao Magín 112, NY); <italic><tp:taxon-name><tp:taxon-name-part taxon-name-part-type="genus">Spondias</tp:taxon-name-part> <tp:taxon-name-part taxon-name-part-type="species">tuberosa</tp:taxon-name-part></tp:taxon-name></italic> (<italic>Carvalho et al. 3767</italic>, NY); <italic><tp:taxon-name><tp:taxon-name-part taxon-name-part-type="genus">Spondias</tp:taxon-name-part> <tp:taxon-name-part taxon-name-part-type="species">venulosa</tp:taxon-name-part></tp:taxon-name></italic> (<italic>Stehmann 20855</italic>, NY).</p></caption><graphic xmlns:xlink="http://www.w3.org/1999/xlink" xlink:href="phytokeys-055-001-g002.jpg" position="float" orientation="portrait" xlink:type="simple" id="oo_48889.jpg"/></fig><fig id="F15" position="float" orientation="portrait"><label>Figure 15.</label><caption><p>Flowers of <italic><tp:taxon-name><tp:taxon-name-part taxon-name-part-type="genus">Spondias</tp:taxon-name-part></tp:taxon-name></italic> species: <italic><tp:taxon-name><tp:taxon-name-part taxon-name-part-type="genus">Spondias</tp:taxon-name-part> <tp:taxon-name-part taxon-name-part-type="species">dulcis</tp:taxon-name-part></tp:taxon-name></italic> (<italic>Wurdack 315</italic>, NY); <italic><tp:taxon-name><tp:taxon-name-part taxon-name-part-type="genus">Spondias</tp:taxon-name-part> <tp:taxon-name-part taxon-name-part-type="species">macrocarpa</tp:taxon-name-part></tp:taxon-name></italic> (<italic>Spada 013/77</italic>, NY); <italic><tp:taxon-name><tp:taxon-name-part taxon-name-part-type="genus">Spondias</tp:taxon-name-part> <tp:taxon-name-part taxon-name-part-type="species">globosa</tp:taxon-name-part></tp:taxon-name></italic> (<italic>Daly et al. 7836</italic>, NY); <italic><tp:taxon-name><tp:taxon-name-part taxon-name-part-type="genus">Spondias</tp:taxon-name-part> <tp:taxon-name-part taxon-name-part-type="species">radlkoferi</tp:taxon-name-part></tp:taxon-name></italic> (<italic>Heithaus 119</italic>, NY); <italic><tp:taxon-name><tp:taxon-name-part taxon-name-part-type="genus">Spondias</tp:taxon-name-part> <tp:taxon-name-part taxon-name-part-type="species">testudinis</tp:taxon-name-part></tp:taxon-name></italic> (<italic>Lao Magín 112</italic>, NY); <italic><tp:taxon-name><tp:taxon-name-part taxon-name-part-type="genus">Spondias</tp:taxon-name-part> <tp:taxon-name-part taxon-name-part-type="species">tuberosa</tp:taxon-name-part></tp:taxon-name></italic> (<italic>Carauta 552</italic>, NY); <italic><tp:taxon-name><tp:taxon-name-part taxon-name-part-type="genus">Spondias</tp:taxon-name-part> <tp:taxon-name-part taxon-name-part-type="species">venulosa</tp:taxon-name-part></tp:taxon-name></italic> (<italic>Queiroz 2604</italic>, NY).</p></caption><graphic xmlns:xlink="http://www.w3.org/1999/xlink" xlink:href="phytokeys-055-001-g015.jpg" position="float" orientation="portrait" xlink:type="simple" id="oo_48902.jpg"/></fig><fig id="F16" position="float" orientation="portrait"><label>Figure 16.</label><caption><p>Fruits of Neotropical <italic>Spondias. Spondias dulcis</italic> (dry fruit: <italic>Berlin 870</italic>, NY; and longisection: unvouchered photo), <italic><tp:taxon-name><tp:taxon-name-part taxon-name-part-type="genus">Spondias</tp:taxon-name-part> <tp:taxon-name-part taxon-name-part-type="species">macrocarpa</tp:taxon-name-part></tp:taxon-name></italic> (dry fruit: <italic>Thomas et al. 6823</italic>, NY), <italic><tp:taxon-name><tp:taxon-name-part taxon-name-part-type="genus">Spondias</tp:taxon-name-part> <tp:taxon-name-part taxon-name-part-type="species">expeditionaria</tp:taxon-name-part></tp:taxon-name></italic> (endocarp and fresh fruit: <italic>Lorenzi s.n.</italic>, NY), <italic><tp:taxon-name><tp:taxon-name-part taxon-name-part-type="genus">Spondias</tp:taxon-name-part> <tp:taxon-name-part taxon-name-part-type="species">mombin</tp:taxon-name-part></tp:taxon-name></italic> (dry fruit: <italic>Mostacedo 2941</italic>, NY; endocarp: <italic>Moraes 1046</italic>, NY), <italic><tp:taxon-name><tp:taxon-name-part taxon-name-part-type="genus">Spondias</tp:taxon-name-part> <tp:taxon-name-part taxon-name-part-type="species">globosa</tp:taxon-name-part></tp:taxon-name></italic> (fresh fruit [top], dry fruit, and endocarp: <italic>Daly et al. 8472</italic>, NY), <italic><tp:taxon-name><tp:taxon-name-part taxon-name-part-type="genus">Spondias</tp:taxon-name-part> <tp:taxon-name-part taxon-name-part-type="species">purpurea</tp:taxon-name-part></tp:taxon-name></italic> (fresh fruit: unvouchered photo; dry fruit: <italic>Moreno 2827</italic>, NY; endocarp: <italic>Magallanes 3887</italic>), <italic><tp:taxon-name><tp:taxon-name-part taxon-name-part-type="genus">Spondias</tp:taxon-name-part> <tp:taxon-name-part taxon-name-part-type="species">admirabilis</tp:taxon-name-part></tp:taxon-name></italic> (dry fruit: <italic>Farney et al. 4046</italic>, NY), <italic><tp:taxon-name><tp:taxon-name-part taxon-name-part-type="genus">Spondias</tp:taxon-name-part> <tp:taxon-name-part taxon-name-part-type="species">radlkoferi</tp:taxon-name-part></tp:taxon-name></italic> (dry fruit: <italic>Nee 6729</italic>, NY; endocarp: <italic>Moran 6291</italic>, NY), <italic><tp:taxon-name><tp:taxon-name-part taxon-name-part-type="genus">Spondias</tp:taxon-name-part> <tp:taxon-name-part taxon-name-part-type="species">testudinis</tp:taxon-name-part></tp:taxon-name></italic> (fresh and dry fruit; <italic>Daly et al. 7559</italic>, NY), <italic><tp:taxon-name><tp:taxon-name-part taxon-name-part-type="genus">Spondias</tp:taxon-name-part> <tp:taxon-name-part taxon-name-part-type="species">tuberosa</tp:taxon-name-part></tp:taxon-name></italic> (fresh fruit: from Morton, 1987; dry fruit: <italic>Mattos Silva 2299</italic>, NY), and <italic><tp:taxon-name><tp:taxon-name-part taxon-name-part-type="genus">Spondias</tp:taxon-name-part> <tp:taxon-name-part taxon-name-part-type="species">venulosa</tp:taxon-name-part></tp:taxon-name></italic> (fresh fruit: from photo in Lorenzi, 1998; dry fruit: <italic>Araújo 7828</italic>, NY).</p></caption><graphic xmlns:xlink="http://www.w3.org/1999/xlink" xlink:href="phytokeys-055-001-g016.jpg" position="float" orientation="portrait" xlink:type="simple" id="oo_48903.jpg"/></fig><fig id="F20" position="float" orientation="portrait"><label>Figure 20.</label><caption><p>Distribution of <italic><tp:taxon-name><tp:taxon-name-part taxon-name-part-type="genus">Spondias</tp:taxon-name-part> <tp:taxon-name-part taxon-name-part-type="species">dulcis</tp:taxon-name-part></tp:taxon-name></italic>.</p></caption><graphic xmlns:xlink="http://www.w3.org/1999/xlink" xlink:href="phytokeys-055-001-g020.jpg" position="float" orientation="portrait" xlink:type="simple" id="oo_48907.jpg"/></fig></tp:treatment-sec><ref-list><ref id="B160"><mixed-citation xmlns:xlink="http://www.w3.org/1999/xlink" xlink:type="simple"><person-group><name name-style="western"><surname>Smith</surname><given-names>AC</given-names></name></person-group> (<year>1985</year>) <source>Flora Vitiensis Nova: A New Flora of Fiji</source>. <volume>Vol. 3</volume>. <publisher-name>Pacific Tropical Botanical Garden</publisher-name>, <publisher-loc>Lawai, Kauai, Hawaii</publisher-loc>. </mixed-citation></ref><ref id="B95"><mixed-citation xmlns:xlink="http://www.w3.org/1999/xlink" xlink:type="simple"><person-group><name name-style="western"><surname>Lobova</surname><given-names>TA</given-names></name><name name-style="western"><surname>Geiselman</surname><given-names>CK</given-names></name><name name-style="western"><surname>Mori</surname><given-names>SA</given-names></name></person-group> (<year>2009</year>) <article-title>Seed Dispersal by Bats in the Neotropics.</article-title> <source>Memoirs of the New York Botanical Garden</source> <volume>101</volume>: <fpage>1</fpage>–<lpage>471</lpage>. </mixed-citation></ref><ref id="B147"><mixed-citation xmlns:xlink="http://www.w3.org/1999/xlink" xlink:type="simple"><person-group><name name-style="western"><surname>Popenoe</surname><given-names>W</given-names></name></person-group> (<year>1948</year>) <source>(facsímile of 1920 edition). Manual of Tropical and Subtropical Fruits</source>. <publisher-name>Hafner Press</publisher-name>, <publisher-loc>New York</publisher-loc>. </mixed-citation></ref><ref id="B89"><mixed-citation xmlns:xlink="http://www.w3.org/1999/xlink" xlink:type="simple"><person-group><name name-style="western"><surname>Lim</surname><given-names>TK</given-names></name></person-group> (<year>2012</year>) <source>Edible Medicinal and Non-Medicinal Plants</source>, <volume>Vol. I. Fruits</volume>. <publisher-name>Springer</publisher-name>, <publisher-loc>Dordrecht</publisher-loc>. </mixed-citation></ref><ref id="B2"><mixed-citation xmlns:xlink="http://www.w3.org/1999/xlink" xlink:type="simple"><person-group><name name-style="western"><surname>Airy-Shaw</surname><given-names>HK</given-names></name><name name-style="western"><surname>Forman</surname><given-names>LL</given-names></name></person-group> (<year>1967</year>) <article-title>The genus <italic><tp:taxon-name><tp:taxon-name-part taxon-name-part-type="genus">Spondias</tp:taxon-name-part></tp:taxon-name></italic> L. (<tp:taxon-name><tp:taxon-name-part taxon-name-part-type="family">Anacardiaceae</tp:taxon-name-part></tp:taxon-name>) in tropical Asia.</article-title> <source>Kew Bulletin</source> <volume>21</volume>: <fpage>1</fpage>–<lpage>19</lpage>. doi: <ext-link ext-link-type="doi" xlink:href="10.2307/4108411" xlink:type="simple">10.2307/4108411</ext-link> </mixed-citation></ref><ref id="B52"><mixed-citation xmlns:xlink="http://www.w3.org/1999/xlink" xlink:type="simple"><person-group><name name-style="western"><surname>Fosberg</surname><given-names>FR</given-names></name></person-group> (<year>1960</year>) <article-title>Introgression in <italic><tp:taxon-name><tp:taxon-name-part taxon-name-part-type="genus">Artocarpus</tp:taxon-name-part></tp:taxon-name></italic> (<tp:taxon-name><tp:taxon-name-part taxon-name-part-type="family">Moraceae</tp:taxon-name-part></tp:taxon-name>) in Micronesia.</article-title> <source>Brittonia</source> <volume>12</volume>: <fpage>101</fpage>–<lpage>113</lpage>. doi: <ext-link ext-link-type="doi" xlink:href="10.2307/2805210" xlink:type="simple">10.2307/2805210</ext-link> </mixed-citation></ref></ref-list></tp:taxon-treatment>
