# Supplementary material for: A revision of Spondias L. (Anacardiaceae) in the Neotropics
Source: PhytoKeys. 2015 Aug 5;(55):1–92. doi: 10.3897/phytokeys.55.8489 (PMC4547026; doi:10.3897/phytokeys.55.8489)
Supplement: XML Treatment for Spondias macrocarpa [file phytokeys.55.8489-treatment6.xml]

<!DOCTYPE tp:taxon-treatment
  PUBLIC "-//TaxonX//DTD Taxonomic Treatment Publishing DTD v0 20100105//EN" "tax-treatment-NSO.dtd">
<tp:taxon-treatment xmlns:tp="http://www.plazi.org/taxpub"><tp:treatment-meta><kwd-group><label>Taxon classification</label><kwd><named-content content-type="kingdom">Plantae</named-content></kwd><kwd><named-content content-type="order">Sapindales</named-content></kwd><kwd><named-content content-type="family">Anacardiaceae</named-content></kwd></kwd-group><mixed-citation publication-type="journal"><person-group><name><surname>Mitchell</surname><given-names>John D.</given-names></name><name><surname>Daly</surname><given-names>Douglas C.</given-names></name></person-group><article-title>A revision of <italic><tp:taxon-name><tp:taxon-name-part taxon-name-part-type="genus">Spondias</tp:taxon-name-part></tp:taxon-name></italic> L. (<tp:taxon-name><tp:taxon-name-part taxon-name-part-type="family">Anacardiaceae</tp:taxon-name-part></tp:taxon-name>) in the Neotropics</article-title><source>PhytoKeys</source><day>5</day><month>8</month><year>2015</year><volume>2015</volume><issue>55</issue><fpage>1</fpage><lpage>92</lpage><pub-id pub-id-type="doi">10.3897/phytokeys.55.8489</pub-id></mixed-citation></tp:treatment-meta><tp:nomenclature><tp:taxon-name>
                        <tp:taxon-name-part taxon-name-part-type="genus">Spondias</tp:taxon-name-part>
                        <tp:taxon-name-part taxon-name-part-type="species">macrocarpa</tp:taxon-name-part>
                    </tp:taxon-name><tp:taxon-authority>Engl. in Mart., Fl. bras. 12(2): 375, pl. 78. 1876.</tp:taxon-authority><xref ref-type="fig" rid="F2">Figs 2</xref><xref ref-type="fig" rid="F15">, 15</xref><xref ref-type="fig" rid="F16">, 16</xref><xref ref-type="fig" rid="F19">, 19</xref><tp:nomenclature-citation-list><tp:nomenclature-citation><tp:taxon-name><tp:taxon-name-part taxon-name-part-type="genus">Spondias</tp:taxon-name-part> <tp:taxon-name-part taxon-name-part-type="species">dulcis</tp:taxon-name-part> <tp:taxon-name-part taxon-name-part-type="authority">Parkinson</tp:taxon-name-part> <tp:taxon-name-part taxon-name-part-type="infraspecific-rank">var.</tp:taxon-name-part> <tp:taxon-name-part taxon-name-part-type="variety">macrocarpa</tp:taxon-name-part></tp:taxon-name><comment> (Engl.) Engl. in A. DC. &amp; C. DC., Monogr. phan. 4: 247. 1883. Type. Based on <italic><tp:taxon-name><tp:taxon-name-part taxon-name-part-type="genus">Spondias</tp:taxon-name-part> <tp:taxon-name-part taxon-name-part-type="species">macrocarpa</tp:taxon-name-part></tp:taxon-name></italic> Engl.</comment></tp:nomenclature-citation></tp:nomenclature-citation-list></tp:nomenclature><tp:treatment-sec sec-type="Type"><title>Type.</title><p>BRAZIL. Rio de Janeiro: Canta Gallo [Cantagalo], 1859, Peckolt 224 (Lectotype: BR-572018, here designated).</p></tp:treatment-sec><tp:treatment-sec sec-type="Description"><title>Description.</title><p><italic>Hermaphroditic trees</italic>, reproductive height 12–22 m. Trunk 24–60 cm diam; <italic>outer bark</italic> brown, rough, thin, scaly, shed in usually large irregular plates; <italic>inner bark</italic> red with tan striations. <italic>Trichomes</italic> of three types: long, white, flexuous to nearly straight, sometimes uncinate, 0.7–1 mm long on vegetative parts; short, erect hairs usually less than 0.1 mm long, primarily on basal portions of inflorescence; and orange capitate glandular hairs to 0.05 mm long (these rare). <italic>Leaves</italic> 7–12jugate, 12–30 cm long; petiole 3–5 cm long, petiole and rachis with dense long white hairs; lateral petiolules 1–3 mm long, the terminal one 3–20 mm long, petiolules with hairs as on rachis; basal leaflets 1.7–4.8 × 0.7–1.8 cm, ovate or less often lanceolate, other laterals 5–7 × 1–2 cm, (falcate)lanceolate to elliptic, terminal leaflet 2–6 × 0.7–1 cm, ovate to lanceolate; leaflet apex long-acuminate, the acumen 4–13(20) mm long; lateral lamina medially and basally asymmetrical, acroscopic side obtuse to cordate, basiscopic side attenuate to cuneate, basal insertion on petiolule (sub)symmetrical and excurrent or slightly decurrent; margin flat to slightly revolute (often slightly so at base) and sparsely serrulate, the teeth usually concave-convex, sinus appearing glandular; leaflets membranaceous to chartaceous, both surfaces dull. <italic>Inflorescences</italic> (sub)terminal, developing with leaf flush, 5–15 cm long, ca. 4 mm diam at base, secondary axes to 2 cm long, axes with sparse to dense short erect hairs toward base, distal portions glabrescent, bracts on inflorescence axes to 0.5–1.2 mm long, bracteoles 0.3–0.5 mm long, all bracts ovate to subulate; pedicel 2.5–3.5 mm long overall, portion distal to articulation 0.7–2.7 mm. <italic>Calyx</italic> 0.5–0.6 mm long overall, aestivation apert, divided nearly to base, the lobes 0.3–0.5 mm long, (depressed-)deltate, margin occasionally papillate; petals 2.5–2.6 × 1.3–1.6 mm, essentially elliptic, acute or usually slightly acuminate, white or cream, glabrous, reflexed at anthesis; stamens spreading, the antesepalous and antepetalous ones 2.9–3.0 and 2.5–2.6 mm long, respectively, the anthers 0.7–0.9 mm long, oblong in both dorsiventral and lateral views; disk (0.1) 0.3–0.6 mm tall, 0.1 mm thick, summit shallowly undulate and outer margin nearly entire; pistil 1.5 mm overall, depressed-ovoid to subcylindrical overall, divided halfway to 2/3 its length into 5 broadly subulate, apically connivent styles 0.8–1 mm long, stigmas extrorse, obovate. <italic>Fruits</italic> 3.5–4.2 × 2.3–2.5 cm (dry), maturing yellowishgreen to (orange-)yellow, oblong to slightly (ob)ovoid, surface sparsely whitishlenticellate, mesocarp whitish, sweetsour.</p><p><italic>Leaflet venation</italic>: Fimbrial vein absent; secondary veins 10–15 pairs, straight to slightly arcuate, insertion on midvein excurrent or abruptly decurrent, spacing irregular, angle usually irregular, slightly acute to nearly perpendicular; intersecondaries and/or epimedial tertiaries sometimes present, parallel to secondaries, nearly reaching intramarginal vein, branching admedially; intercostal tertiaries few per secondary vein, strongly admedially branched, sometimes also sparsely branched toward margin; quaternary veins irregular-reticulate and freely ramified; areolation at tertiary and quaternary ranks; FEVs 3+-branched, dendritic, terminating in tracheoid idioblasts; marginal ultimate venation incompletely looped; on abaxial side all veins narrowly prominent, on adaxial side the midvein narrowly prominulous (almost keeled) but sunk in a groove, rest of veins flat to impressed and obscure; both sides sparsely to densely pubescent.</p></tp:treatment-sec><tp:treatment-sec sec-type="Distribution"><title>Distribution.</title><p><italic><tp:taxon-name><tp:taxon-name-part taxon-name-part-type="genus">Spondias</tp:taxon-name-part> <tp:taxon-name-part taxon-name-part-type="species">macrocarpa</tp:taxon-name-part></tp:taxon-name></italic> is native to moist upland forests of the Mata Atlântica Complex, in southern Bahia, Rio de Janeiro, Espírito Santo, and extreme southeastern Minas Gerais.</p></tp:treatment-sec><tp:treatment-sec sec-type="Ecology"><title>Ecology.</title><p>This species appears to be rare where it does occur. It has been recorded in <italic>mussununga</italic> forest (dense forest with discontinuous canopy 8–15 m high, on level terrain, in sandy soils (spodosols) that are often poorly drained)(Stefano et al. 200, NY), and <italic>tabuleiro</italic> forest (dense forest with continuous canopy 20–25 m high, on level terrain, in sandy clay soils (oxisols))(Stefano et al. 225, NY). The species is known to flower Jun–Feb and to fruit Mar–Apr (Jun).</p></tp:treatment-sec><tp:treatment-sec sec-type="Common names"><title>Common names.</title><p>Brazil. Espírito Santo: cajá mirim (Farias 475, NY); Rio de Janeiro: acajá (Peckolt s.n. (BR-571916, BR), cajá (Peckolt 224, BR).</p></tp:treatment-sec><tp:treatment-sec sec-type="Selected specimens examined"><title>Selected specimens examined.</title><p><bold>BRAZIL</bold>. <bold>Bahia</bold>: São Paulinho, on road to Catolesinho, 9 Nov 1942, Fróes 12671/37 (A, NY); by Itatinga road, [<named-content xmlns:xlink="http://www.w3.org/1999/xlink" content-type="dwc:verbatimCoordinates" xlink:type="simple">15°15'S, 40°15'W</named-content>] 7 Oct 1945, Fróes 20079 (IAN, NY); Mun. Santa Cruz Cabrália, Estação Ecológica do Pau Brasil-ESPAB, ca. 16 km W of Porto Seguro, BR-367 (Porto Seguro-Eunápolis) highway, 18 Dec 1987, F. Souza Santos 820 (CEPEC); Mun. Juçari, Fazenda Sto. Antônio Alciato de Carvalho, ca. 6 km N of Juçari, 0.5 km from “Fazenda de Cacau,” 22 Jun 1991, Thomas et al. 6823 (CEPEC, NY); <bold>Espírito Santo</bold>: Linhares, Reserva Natural Vale, next to native plant nursery, 26 Nov 1991, Farias 475 (CVRD, NY); Mun. Linhares, Reserva Natural Vale, 1700 m on Farinha Seca Road, 27 Apr 1992, Folli 1614 (CVRD, NY); Mun. Linhares, Reserva Florestal da Sooretama, 10 Feb 1993, Hatschbach &amp; Silva 60062 (TEX); Mun. Pinheiros, Pinheiros, km 12 of Pinheiro-Montanha road, 50 m from asphalt, 23 Nov 1991, V. Souza 267 (CVRD, NY); Reserva Florestal da CVRD, Linhares, 11 Nov 1977, J. Spada 013/77 (CVRD, NY); Mun. Linhares, Reserva Vale (BR-101 Norte, km 122), Estrada Flamengo, <named-content xmlns:xlink="http://www.w3.org/1999/xlink" content-type="dwc:verbatimCoordinates" xlink:type="simple">19°7'14"N, 39°54'59"W</named-content>, 1 Mar 2011, Stefano et al. 200 (CVRD, NY, RB); <bold>Minas Gerais</bold>: Alegria, near Caraça, 12 Oct 1882 (1883 on BR sheet), Glaziou 13678 (BR [on-line image seen], K, P, R); Serra da Carajá, 12 Aug 1882, Glaziou 13679 (P); Coronel Pacheco, Estação Experimental do Café, 6 Sep 1940, Heringer 60 (RB); <bold>Rio de Janeiro</bold>: Canta Gallo [Cantagalo], 1859, Peckolt 224 (BR 571985) (BR), Jan 1860, Peckolt s.n. (BR 571916)(BR), 1860, Peckolt s.n. (BR 571982)(BR).</p></tp:treatment-sec><tp:treatment-sec sec-type="Conservation status"><title>Conservation status.</title><p>We classify this species as “Vulnerable,” although it is relatively widespread in Atlantic Forest Complex of Brazil, because of the relatively small number of known specimens represented in a well-collected region. It should be noted that many of the collections are rather old and may be from localities that are no longer forested.</p></tp:treatment-sec><tp:treatment-sec sec-type="Discussion"><title>Discussion.</title><p>The species referred to as <italic><tp:taxon-name><tp:taxon-name-part taxon-name-part-type="genus">Spondias</tp:taxon-name-part> <tp:taxon-name-part taxon-name-part-type="species">macrocarpa</tp:taxon-name-part></tp:taxon-name></italic> in <italic>Árvores Brasileiras</italic> (<xref ref-type="bibr" rid="B96">Lorenzi 1998</xref>), <italic>Brazilian Trees</italic> (<xref ref-type="bibr" rid="B97">Lorenzi 2002</xref>), and <italic>Brazilian Fruits and Cultivated Exotics</italic> (<xref ref-type="bibr" rid="B98">Lorenzi et al. 2006</xref>) is in fact <italic><tp:taxon-name><tp:taxon-name-part taxon-name-part-type="genus">Spondias</tp:taxon-name-part> <tp:taxon-name-part taxon-name-part-type="species">expeditionaria</tp:taxon-name-part></tp:taxon-name></italic>; these books were published before discovery of the latter. Indeed, <italic><tp:taxon-name><tp:taxon-name-part taxon-name-part-type="genus">Spondias</tp:taxon-name-part> <tp:taxon-name-part taxon-name-part-type="species">macrocarpa</tp:taxon-name-part></tp:taxon-name></italic> most closely resembles <italic><tp:taxon-name><tp:taxon-name-part taxon-name-part-type="genus">Spondias</tp:taxon-name-part> <tp:taxon-name-part taxon-name-part-type="species">expeditionaria</tp:taxon-name-part></tp:taxon-name></italic>; a comparison of the two appears under the latter species.</p></tp:treatment-sec><tp:treatment-sec><!--Section generated to contain objects referenced in tp:taxon-treatment.--><fig id="F2" position="float" orientation="portrait"><label>Figure 2.</label><caption><p>Leaflets of <italic><tp:taxon-name><tp:taxon-name-part taxon-name-part-type="genus">Spondias</tp:taxon-name-part></tp:taxon-name></italic> species, showing details of the margin (insets): <italic><tp:taxon-name><tp:taxon-name-part taxon-name-part-type="genus">Spondias</tp:taxon-name-part> <tp:taxon-name-part taxon-name-part-type="species">dulcis</tp:taxon-name-part></tp:taxon-name></italic> (<italic>Ayala &amp; Criollo 3982</italic>, NY); <italic><tp:taxon-name><tp:taxon-name-part taxon-name-part-type="genus">Spondias</tp:taxon-name-part> <tp:taxon-name-part taxon-name-part-type="species">macrocarpa</tp:taxon-name-part></tp:taxon-name></italic> (<italic>Thomas et al. 6823</italic>, NY); <italic><tp:taxon-name><tp:taxon-name-part taxon-name-part-type="genus">Spondias</tp:taxon-name-part> <tp:taxon-name-part taxon-name-part-type="species">mombin</tp:taxon-name-part></tp:taxon-name></italic> (<italic>Acevedo 6037</italic>, NY); <italic><tp:taxon-name><tp:taxon-name-part taxon-name-part-type="genus">Spondias</tp:taxon-name-part> <tp:taxon-name-part taxon-name-part-type="species">globosa</tp:taxon-name-part></tp:taxon-name></italic> (<italic>Neill &amp; Palacios 7079</italic>, NY); <italic><tp:taxon-name><tp:taxon-name-part taxon-name-part-type="genus">Spondias</tp:taxon-name-part> <tp:taxon-name-part taxon-name-part-type="species">radlkoferi</tp:taxon-name-part></tp:taxon-name></italic> narrow-leaflet form (<italic>Crane 458</italic>, LL) and broad-leaflet form (<italic>Contreras 6976</italic>, LL); <italic><tp:taxon-name><tp:taxon-name-part taxon-name-part-type="genus">Spondias</tp:taxon-name-part> <tp:taxon-name-part taxon-name-part-type="species">purpurea</tp:taxon-name-part></tp:taxon-name></italic> (<italic>Grijalva 770</italic>, NY); <italic><tp:taxon-name><tp:taxon-name-part taxon-name-part-type="genus">Spondias</tp:taxon-name-part> <tp:taxon-name-part taxon-name-part-type="species">testudinis</tp:taxon-name-part></tp:taxon-name></italic> (Lao Magín 112, NY); <italic><tp:taxon-name><tp:taxon-name-part taxon-name-part-type="genus">Spondias</tp:taxon-name-part> <tp:taxon-name-part taxon-name-part-type="species">tuberosa</tp:taxon-name-part></tp:taxon-name></italic> (<italic>Carvalho et al. 3767</italic>, NY); <italic><tp:taxon-name><tp:taxon-name-part taxon-name-part-type="genus">Spondias</tp:taxon-name-part> <tp:taxon-name-part taxon-name-part-type="species">venulosa</tp:taxon-name-part></tp:taxon-name></italic> (<italic>Stehmann 20855</italic>, NY).</p></caption><graphic xmlns:xlink="http://www.w3.org/1999/xlink" xlink:href="phytokeys-055-001-g002.jpg" position="float" orientation="portrait" xlink:type="simple" id="oo_48889.jpg"/></fig><fig id="F15" position="float" orientation="portrait"><label>Figure 15.</label><caption><p>Flowers of <italic><tp:taxon-name><tp:taxon-name-part taxon-name-part-type="genus">Spondias</tp:taxon-name-part></tp:taxon-name></italic> species: <italic><tp:taxon-name><tp:taxon-name-part taxon-name-part-type="genus">Spondias</tp:taxon-name-part> <tp:taxon-name-part taxon-name-part-type="species">dulcis</tp:taxon-name-part></tp:taxon-name></italic> (<italic>Wurdack 315</italic>, NY); <italic><tp:taxon-name><tp:taxon-name-part taxon-name-part-type="genus">Spondias</tp:taxon-name-part> <tp:taxon-name-part taxon-name-part-type="species">macrocarpa</tp:taxon-name-part></tp:taxon-name></italic> (<italic>Spada 013/77</italic>, NY); <italic><tp:taxon-name><tp:taxon-name-part taxon-name-part-type="genus">Spondias</tp:taxon-name-part> <tp:taxon-name-part taxon-name-part-type="species">globosa</tp:taxon-name-part></tp:taxon-name></italic> (<italic>Daly et al. 7836</italic>, NY); <italic><tp:taxon-name><tp:taxon-name-part taxon-name-part-type="genus">Spondias</tp:taxon-name-part> <tp:taxon-name-part taxon-name-part-type="species">radlkoferi</tp:taxon-name-part></tp:taxon-name></italic> (<italic>Heithaus 119</italic>, NY); <italic><tp:taxon-name><tp:taxon-name-part taxon-name-part-type="genus">Spondias</tp:taxon-name-part> <tp:taxon-name-part taxon-name-part-type="species">testudinis</tp:taxon-name-part></tp:taxon-name></italic> (<italic>Lao Magín 112</italic>, NY); <italic><tp:taxon-name><tp:taxon-name-part taxon-name-part-type="genus">Spondias</tp:taxon-name-part> <tp:taxon-name-part taxon-name-part-type="species">tuberosa</tp:taxon-name-part></tp:taxon-name></italic> (<italic>Carauta 552</italic>, NY); <italic><tp:taxon-name><tp:taxon-name-part taxon-name-part-type="genus">Spondias</tp:taxon-name-part> <tp:taxon-name-part taxon-name-part-type="species">venulosa</tp:taxon-name-part></tp:taxon-name></italic> (<italic>Queiroz 2604</italic>, NY).</p></caption><graphic xmlns:xlink="http://www.w3.org/1999/xlink" xlink:href="phytokeys-055-001-g015.jpg" position="float" orientation="portrait" xlink:type="simple" id="oo_48902.jpg"/></fig><fig id="F16" position="float" orientation="portrait"><label>Figure 16.</label><caption><p>Fruits of Neotropical <italic>Spondias. Spondias dulcis</italic> (dry fruit: <italic>Berlin 870</italic>, NY; and longisection: unvouchered photo), <italic><tp:taxon-name><tp:taxon-name-part taxon-name-part-type="genus">Spondias</tp:taxon-name-part> <tp:taxon-name-part taxon-name-part-type="species">macrocarpa</tp:taxon-name-part></tp:taxon-name></italic> (dry fruit: <italic>Thomas et al. 6823</italic>, NY), <italic><tp:taxon-name><tp:taxon-name-part taxon-name-part-type="genus">Spondias</tp:taxon-name-part> <tp:taxon-name-part taxon-name-part-type="species">expeditionaria</tp:taxon-name-part></tp:taxon-name></italic> (endocarp and fresh fruit: <italic>Lorenzi s.n.</italic>, NY), <italic><tp:taxon-name><tp:taxon-name-part taxon-name-part-type="genus">Spondias</tp:taxon-name-part> <tp:taxon-name-part taxon-name-part-type="species">mombin</tp:taxon-name-part></tp:taxon-name></italic> (dry fruit: <italic>Mostacedo 2941</italic>, NY; endocarp: <italic>Moraes 1046</italic>, NY), <italic><tp:taxon-name><tp:taxon-name-part taxon-name-part-type="genus">Spondias</tp:taxon-name-part> <tp:taxon-name-part taxon-name-part-type="species">globosa</tp:taxon-name-part></tp:taxon-name></italic> (fresh fruit [top], dry fruit, and endocarp: <italic>Daly et al. 8472</italic>, NY), <italic><tp:taxon-name><tp:taxon-name-part taxon-name-part-type="genus">Spondias</tp:taxon-name-part> <tp:taxon-name-part taxon-name-part-type="species">purpurea</tp:taxon-name-part></tp:taxon-name></italic> (fresh fruit: unvouchered photo; dry fruit: <italic>Moreno 2827</italic>, NY; endocarp: <italic>Magallanes 3887</italic>), <italic><tp:taxon-name><tp:taxon-name-part taxon-name-part-type="genus">Spondias</tp:taxon-name-part> <tp:taxon-name-part taxon-name-part-type="species">admirabilis</tp:taxon-name-part></tp:taxon-name></italic> (dry fruit: <italic>Farney et al. 4046</italic>, NY), <italic><tp:taxon-name><tp:taxon-name-part taxon-name-part-type="genus">Spondias</tp:taxon-name-part> <tp:taxon-name-part taxon-name-part-type="species">radlkoferi</tp:taxon-name-part></tp:taxon-name></italic> (dry fruit: <italic>Nee 6729</italic>, NY; endocarp: <italic>Moran 6291</italic>, NY), <italic><tp:taxon-name><tp:taxon-name-part taxon-name-part-type="genus">Spondias</tp:taxon-name-part> <tp:taxon-name-part taxon-name-part-type="species">testudinis</tp:taxon-name-part></tp:taxon-name></italic> (fresh and dry fruit; <italic>Daly et al. 7559</italic>, NY), <italic><tp:taxon-name><tp:taxon-name-part taxon-name-part-type="genus">Spondias</tp:taxon-name-part> <tp:taxon-name-part taxon-name-part-type="species">tuberosa</tp:taxon-name-part></tp:taxon-name></italic> (fresh fruit: from Morton, 1987; dry fruit: <italic>Mattos Silva 2299</italic>, NY), and <italic><tp:taxon-name><tp:taxon-name-part taxon-name-part-type="genus">Spondias</tp:taxon-name-part> <tp:taxon-name-part taxon-name-part-type="species">venulosa</tp:taxon-name-part></tp:taxon-name></italic> (fresh fruit: from photo in Lorenzi, 1998; dry fruit: <italic>Araújo 7828</italic>, NY).</p></caption><graphic xmlns:xlink="http://www.w3.org/1999/xlink" xlink:href="phytokeys-055-001-g016.jpg" position="float" orientation="portrait" xlink:type="simple" id="oo_48903.jpg"/></fig><fig id="F19" position="float" orientation="portrait"><label>Figure 19.</label><caption><p>Distributions of <italic><tp:taxon-name><tp:taxon-name-part taxon-name-part-type="genus">Spondias</tp:taxon-name-part> <tp:taxon-name-part taxon-name-part-type="species">admirabilis</tp:taxon-name-part></tp:taxon-name></italic>, <italic><tp:taxon-name><tp:taxon-name-part taxon-name-part-type="genus">Spondias</tp:taxon-name-part> <tp:taxon-name-part taxon-name-part-type="species">expeditionaria</tp:taxon-name-part></tp:taxon-name></italic>, and <italic><tp:taxon-name><tp:taxon-name-part taxon-name-part-type="genus">Spondias</tp:taxon-name-part> <tp:taxon-name-part taxon-name-part-type="species">macrocarpa</tp:taxon-name-part></tp:taxon-name></italic>.</p></caption><graphic xmlns:xlink="http://www.w3.org/1999/xlink" xlink:href="phytokeys-055-001-g019.jpg" position="float" orientation="portrait" xlink:type="simple" id="oo_48906.jpg"/></fig></tp:treatment-sec><ref-list><ref id="B96"><mixed-citation xmlns:xlink="http://www.w3.org/1999/xlink" xlink:type="simple"><person-group><name name-style="western"><surname>Lorenzi</surname><given-names>H</given-names></name></person-group> (<year>1998</year>) <source>Árvores Brasileiras: Manual de identificação e cultivo de plantas arbóreas nativas do Brasil</source>. <edition>2nd Edition</edition>. <volume>Vol. 2</volume>. <publisher-name>Editora Plantarum</publisher-name>, <publisher-loc>Nova Odessa, Brazil</publisher-loc>. </mixed-citation></ref><ref id="B97"><mixed-citation xmlns:xlink="http://www.w3.org/1999/xlink" xlink:type="simple"><person-group><name name-style="western"><surname>Lorenzi</surname><given-names>H</given-names></name></person-group> (<year>2002</year>) <source>Brazilian Trees. A Guide to the Identification and Cultivation of Brazilian Native Trees</source>. <edition>2nd Edition</edition>. <volume>Vol. 2</volume>. <publisher-name>Instituto Plantarum</publisher-name>, <publisher-loc>Nova Odessa, Brazil</publisher-loc>. </mixed-citation></ref><ref id="B98"><mixed-citation xmlns:xlink="http://www.w3.org/1999/xlink" xlink:type="simple"><person-group><name name-style="western"><surname>Lorenzi</surname><given-names>H</given-names></name><name name-style="western"><surname>Bacher</surname><given-names>LB</given-names></name><name name-style="western"><surname>Sartori</surname><given-names>SF</given-names></name><name name-style="western"><surname>Lacerda</surname><given-names>MTC</given-names></name></person-group> (<year>2006</year>) <source>Brazilian fruits and cultivated exotics (for consuming <italic>in natura</italic>)</source>. <publisher-name>Instituto Plantarum de Estudos da Flora Ltda</publisher-name>, <publisher-loc>Nova Odessa, Brazil</publisher-loc>. </mixed-citation></ref></ref-list></tp:taxon-treatment>
