# Supplementary material for: A revision of Spondias L. (Anacardiaceae) in the Neotropics
Source: PhytoKeys. 2015 Aug 5;(55):1–92. doi: 10.3897/phytokeys.55.8489 (PMC4547026; doi:10.3897/phytokeys.55.8489)
Supplement: XML Treatment for Spondias mombin [file phytokeys.55.8489-treatment7.xml]

<!DOCTYPE tp:taxon-treatment
  PUBLIC "-//TaxonX//DTD Taxonomic Treatment Publishing DTD v0 20100105//EN" "tax-treatment-NSO.dtd">
<tp:taxon-treatment xmlns:tp="http://www.plazi.org/taxpub"><tp:treatment-meta><kwd-group><label>Taxon classification</label><kwd><named-content content-type="kingdom">Plantae</named-content></kwd><kwd><named-content content-type="order">Sapindales</named-content></kwd><kwd><named-content content-type="family">Anacardiaceae</named-content></kwd></kwd-group><mixed-citation publication-type="journal"><person-group><name><surname>Mitchell</surname><given-names>John D.</given-names></name><name><surname>Daly</surname><given-names>Douglas C.</given-names></name></person-group><article-title>A revision of <italic><tp:taxon-name><tp:taxon-name-part taxon-name-part-type="genus">Spondias</tp:taxon-name-part></tp:taxon-name></italic> L. (<tp:taxon-name><tp:taxon-name-part taxon-name-part-type="family">Anacardiaceae</tp:taxon-name-part></tp:taxon-name>) in the Neotropics</article-title><source>PhytoKeys</source><day>5</day><month>8</month><year>2015</year><volume>2015</volume><issue>55</issue><fpage>1</fpage><lpage>92</lpage><pub-id pub-id-type="doi">10.3897/phytokeys.55.8489</pub-id></mixed-citation></tp:treatment-meta><tp:nomenclature><tp:taxon-name>
                        <tp:taxon-name-part taxon-name-part-type="genus">Spondias</tp:taxon-name-part>
                        <tp:taxon-name-part taxon-name-part-type="species">mombin</tp:taxon-name-part>
                    </tp:taxon-name><tp:taxon-authority>L., Sp. pl. 371. 1753.</tp:taxon-authority><xref ref-type="fig" rid="F2">Figs 2</xref><xref ref-type="fig" rid="F7">, 7</xref><xref ref-type="fig" rid="F9">, 9</xref><xref ref-type="fig" rid="F11">, 11</xref><xref ref-type="fig" rid="F12">, 12</xref><!--PageBreak--><!--PageBreak--><tp:nomenclature-citation-list><tp:nomenclature-citation><tp:taxon-name><tp:taxon-name-part taxon-name-part-type="genus">Spondias</tp:taxon-name-part> <tp:taxon-name-part taxon-name-part-type="species">myrobalanus</tp:taxon-name-part></tp:taxon-name><comment> L., Syst. nat. ed. 10, 2: 1036. 1759 (non L., Fl. jamaic. 1759), nom. illegit. Type. Based on <italic><tp:taxon-name><tp:taxon-name-part taxon-name-part-type="genus">Spondias</tp:taxon-name-part> <tp:taxon-name-part taxon-name-part-type="species">mombin</tp:taxon-name-part></tp:taxon-name></italic> L.</comment></tp:nomenclature-citation><tp:nomenclature-citation><tp:taxon-name><tp:taxon-name-part taxon-name-part-type="genus">Spondias</tp:taxon-name-part> <tp:taxon-name-part taxon-name-part-type="species">lutea</tp:taxon-name-part></tp:taxon-name><comment> L., Sp. pl. ed. 2, 1: 613. 1762, nom. illegit.; <italic><tp:taxon-name><tp:taxon-name-part taxon-name-part-type="genus">Spondias</tp:taxon-name-part> <tp:taxon-name-part taxon-name-part-type="species">lucida</tp:taxon-name-part></tp:taxon-name></italic> Salisb., Prodr. stirp. Chap. Allerton 172: 1796, nom. illegit. Type. Based on <italic><tp:taxon-name><tp:taxon-name-part taxon-name-part-type="genus">Spondias</tp:taxon-name-part> <tp:taxon-name-part taxon-name-part-type="species">mombin</tp:taxon-name-part></tp:taxon-name></italic> L.</comment></tp:nomenclature-citation><tp:nomenclature-citation><tp:taxon-name><tp:taxon-name-part taxon-name-part-type="genus">Spondias</tp:taxon-name-part> <tp:taxon-name-part taxon-name-part-type="species">cirouella</tp:taxon-name-part></tp:taxon-name><comment> sensu Tussac, Fl. Antill. 3: 37, t. 8. 1824, excl. synonyms of <italic><tp:taxon-name><tp:taxon-name-part taxon-name-part-type="genus">Spondias</tp:taxon-name-part> <tp:taxon-name-part taxon-name-part-type="species">purpurea</tp:taxon-name-part></tp:taxon-name></italic> L.</comment></tp:nomenclature-citation><tp:nomenclature-citation><tp:taxon-name><tp:taxon-name-part taxon-name-part-type="genus">Spondias</tp:taxon-name-part> <tp:taxon-name-part taxon-name-part-type="species">pseudomyrobalanus</tp:taxon-name-part></tp:taxon-name><comment> Tussac, Fl. Antill. 4: 97, t. 33, 1827. <tp:taxon-name><tp:taxon-name-part taxon-name-part-type="genus">Spondias</tp:taxon-name-part> <tp:taxon-name-part taxon-name-part-type="species">lutea</tp:taxon-name-part> <tp:taxon-name-part taxon-name-part-type="authority">L.</tp:taxon-name-part> <tp:taxon-name-part taxon-name-part-type="infraspecific-rank">var.</tp:taxon-name-part> <tp:taxon-name-part taxon-name-part-type="variety">pseudomyrobalanus</tp:taxon-name-part></tp:taxon-name> (Tussac) Marchand, Rév. Anacardiac.: 156. 1869.</comment></tp:nomenclature-citation><tp:nomenclature-citation><tp:taxon-name>
                        <tp:taxon-name-part taxon-name-part-type="genus">Spondias</tp:taxon-name-part>
                        <tp:taxon-name-part taxon-name-part-type="species">mombin</tp:taxon-name-part>
                    </tp:taxon-name><comment>Type [icon]: Tussac, Fl. Antill. 4: t. 33. 1827 (lectotype, here designated).</comment></tp:nomenclature-citation><tp:nomenclature-citation><tp:taxon-name><tp:taxon-name-part taxon-name-part-type="genus">Spondias</tp:taxon-name-part> <tp:taxon-name-part taxon-name-part-type="species">graveolens</tp:taxon-name-part></tp:taxon-name><comment> Macfadyen, Fl. jamaica 1: 228. 1837.</comment></tp:nomenclature-citation><!--PageBreak--><tp:nomenclature-citation><tp:taxon-name>
                        <tp:taxon-name-part taxon-name-part-type="genus">Spondias</tp:taxon-name-part>
                        <tp:taxon-name-part taxon-name-part-type="species">mombin</tp:taxon-name-part>
                    </tp:taxon-name><comment>Type. Ghana, Thonning s.n. (C n.v.).</comment></tp:nomenclature-citation><tp:nomenclature-citation><tp:taxon-name><tp:taxon-name-part taxon-name-part-type="genus">Spondias</tp:taxon-name-part> <tp:taxon-name-part taxon-name-part-type="species">lutea</tp:taxon-name-part> <tp:taxon-name-part taxon-name-part-type="authority">L.</tp:taxon-name-part> <tp:taxon-name-part taxon-name-part-type="infraspecific-rank">var.</tp:taxon-name-part> <tp:taxon-name-part taxon-name-part-type="variety">glabra</tp:taxon-name-part></tp:taxon-name><comment>, Engl. in Mart., Fl. bras. 12(2): 374. 1876.</comment></tp:nomenclature-citation><tp:nomenclature-citation><tp:taxon-name>
                        <tp:taxon-name-part taxon-name-part-type="genus">Spondias</tp:taxon-name-part>
                        <tp:taxon-name-part taxon-name-part-type="species">mombin</tp:taxon-name-part>
                    </tp:taxon-name><comment>Type. Brazil. Minas Gerais: Contendas, w/o date, Martius s.n. (M, n.v.)</comment></tp:nomenclature-citation><tp:nomenclature-citation><tp:taxon-name><tp:taxon-name-part taxon-name-part-type="genus">Spondias</tp:taxon-name-part> <tp:taxon-name-part taxon-name-part-type="species">lutea</tp:taxon-name-part> <tp:taxon-name-part taxon-name-part-type="authority">L.</tp:taxon-name-part> <tp:taxon-name-part taxon-name-part-type="infraspecific-rank">var.</tp:taxon-name-part> <tp:taxon-name-part taxon-name-part-type="variety">maxima</tp:taxon-name-part></tp:taxon-name><comment> Engl. in Mart., Fl. bras. 12(2): 374. 1876.</comment></tp:nomenclature-citation><tp:nomenclature-citation><tp:taxon-name>
                        <tp:taxon-name-part taxon-name-part-type="genus">Spondias</tp:taxon-name-part>
                        <tp:taxon-name-part taxon-name-part-type="species">mombin</tp:taxon-name-part>
                    </tp:taxon-name><comment>Type. Haiti, pro pertum Principes [Port-au-Prince], w/o date, Jaeger 208 (lectotype: P!, here designated; isolectotypes US!, W!, WU!).</comment></tp:nomenclature-citation><tp:nomenclature-citation><tp:taxon-name><tp:taxon-name-part taxon-name-part-type="genus">Spondias</tp:taxon-name-part> <tp:taxon-name-part taxon-name-part-type="species">myrobalanus</tp:taxon-name-part></tp:taxon-name><comment> sensu Sessé &amp; Mociño, Flora mexic. 8(6): 119, pl. 105 (Torner coll. 0587, 0796). 1894.</comment></tp:nomenclature-citation></tp:nomenclature-citation-list></tp:nomenclature><tp:treatment-sec sec-type="Type"><title>Type</title><p>[icon]: Merian, Metamorph. Insect. Surinam 13, t. 13. 1705 (lectotype designated by Bornstein in <xref ref-type="bibr" rid="B72">Howard 1989</xref>).</p></tp:treatment-sec><tp:treatment-sec sec-type="Description"><title>Description.</title><p><italic>Hermaphroditic trees</italic>, sometimes facultatively deciduous, reproductive height (3)6–25 m. Trunk 20–56 cm diam; <italic>outer bark</italic> brown or gray, rough (rarely smooth), usually deeply fissured, usually with corky, sometimes spinose projections, shed in rectangular plates; <italic>inner bark</italic> pinkish and orange-striate. <italic>Trichomes</italic> of two types: white and erect to 0.2 (0.3) mm long, and fine erect bristles to 0.05 (0.1) mm long. <italic>Leaves</italic> (1)3–10(–12)jugate, 14.5–42.5 cm long; petiole 3.5–13.5 cm long, petiole and rachis glabrous to sparsely pubescent; petiolules pubescent or glabrous, lateral petiolules (2–)3–10 mm long, terminal petiolule 5–40 mm long; basal leaflets 3.2–8.8 × 1.7–4.5 cm, (broadly) ovate, less often lanceolate or rotund, other laterals 5–25 × 2.4–6(8) cm, (oblong-)lanceolate to (oblong-)elliptic, less often ovate or oblong-oblanceolate, terminal leaflet 3.1–7.5 × 1.7–3.8(4.8) cm, lanceolate to narrowly ovate or elliptic; leaflet apex usually broadly and gradually acuminate, acumen 2–25(30) mm long, less often acute or rounded; lamina of lateral leaflets medially and usually basally asymmetrical, acroscopic side rounded to truncate or cuneate, basiscopic side cuneate to obtuse or attenuate, basal insertion usually asymmetrical and excurrent; leaflet margin flat and (sub)entire (on seedlings, first expanded leaflet blades crenate to serrate), sparsely ciliate with bristles; leaflets chartaceous to coriaceous, surface dull. <italic>Inflorescences</italic> (sub)terminal, developing when mature leaves are present, 15–60 cm long, 3–8 mm diam near base, broadly branched, secondary axes 2–24 cm long, axes with dense to sparse hairs to 0.3 mm long, sparser toward base or occasionally glabrous, also with sparse to dense bristles at branching points of inflorescences as well as on ultimate branches and on pedicel; bracts subtending inflorescences to 4.5 mm long, lanceolate and acuminate, bracts subtending secondary branches to 5 mm long, slightly broader than primary bracts, those on higher-order axes to 2 mm long, ovate, bracteoles 0.3–0.4 mm, deltate to ovate, bracts and bracteoles with usually dense bristles; pedicel 2–4.5 mm long overall, portion distal to articulation 1–2.6 mm long. <italic>Calyx</italic> 0.5–0.8 mm long, aestivation apert, lobes 0.2–0.6 mm long, (rounded-)deltate, with sparse hairs to 0.2 mm long and sparse bristles abaxially and on the margin; petals 2.5–3.2 × (1)1.3–1.4 mm, (ob)lanceolate, white, glabrous, reflexed at anthesis, apex slightly acuminate; stamens spreading, the antesepalous and antepetalous ones 2.5–2.7 and 2–2.3 mm long, respectively, the anthers 1–1.3 mm long, in dorsiventral view oblong, in lateral view oblong or less often elliptic; disk 0.3–0.7 mm tall, 0.1–0.2 mm thick, <!--PageBreak-->summit undulate and outer margin deeply sulcate, yellow; pistil 1.3–1.6 mm long, slightly ovoid overall, divided ca. half to 2/3 its length into subulate, apically divergent styles 0.7–1 mm long, stigmas extrorse, vertically elliptic. <italic>Fruits</italic> 2–4 × 1.8–2.7 cm, oblong or less often ellipsoid or slightly oblong-ovoid, maturing yellow or orange, apex and base rounded to truncate, surface smooth; endocarp oblong. <italic>Seedlings</italic> (fide <xref ref-type="bibr" rid="B57">Garwood 2009</xref>): first eophylls trifoliate, the petiole, rachis, and lower midvein with sparse stiff hairs, eophyll leaflets ovate, sparsely toothed, the margin glabrous.</p><p><italic>Leaflet venation</italic>: Fimbrial vein present; secondary vein pairs 10–16, mostly straight, the spacing slightly decreasing near base only, the angle decreasing toward apex and increasing toward base, insertion decurrent; inter-secondaries present, average &lt;1 per pair of secondaries and parallel to them, longer than halfway to margin but zig-zagging; intercostal tertiaries irregular-reticulate and admedially ramified, quaternaries irregular-reticulate and admedially ramified, areolation at tertiary and quaternary ranks; FEVs highly branched, dendritic, some slight thickening; fimbrial vein present; on abaxial side the midvein and secondaries prominent (secondaries rarely prominulous to flat), glabrous except midvein and secondary veins sometimes sparsely pubescent; on adaxial side the midvein prominulous or rarely flat, secondaries prominulous to impressed, glabrous.</p></tp:treatment-sec><tp:treatment-sec sec-type="Distribution"><title>Distribution.</title><p><italic><tp:taxon-name><tp:taxon-name-part taxon-name-part-type="genus">Spondias</tp:taxon-name-part> <tp:taxon-name-part taxon-name-part-type="species">mombin</tp:taxon-name-part></tp:taxon-name></italic> is widely cultivated in the moist tropics, but it is native in Mexico south to SE Brazil; it may be native to E Brazil but this is uncertain.</p></tp:treatment-sec><tp:treatment-sec sec-type="Ecology"><title>Ecology.</title><p>Native populations of <italic><tp:taxon-name><tp:taxon-name-part taxon-name-part-type="genus">Spondias</tp:taxon-name-part> <tp:taxon-name-part taxon-name-part-type="species">mombin</tp:taxon-name-part></tp:taxon-name></italic> occur in tropical moist to semi-deciduous forests as well as gallery forests and forest islands in savannas, less often in floodplain forests (e.g., Little 8092, NY; see <xref ref-type="bibr" rid="B143">Peters and Hammond 1990</xref>); one collection is from white-sand dunes (Prance &amp; Silva 24231, NY). In Central America, <italic><tp:taxon-name><tp:taxon-name-part taxon-name-part-type="genus">Spondias</tp:taxon-name-part> <tp:taxon-name-part taxon-name-part-type="species">mombin</tp:taxon-name-part></tp:taxon-name></italic> has been considered a relatively early-successional species (<xref ref-type="bibr" rid="B133">Nason and Hamrick 1997</xref>). In drier or more open conditions, the bark tends to be thicker and to produce spinose projections; reportedly it insulates against fire damage to the cambium (<xref ref-type="bibr" rid="B144">Pinard and Huffman 1997</xref>).</p><p>Given this species’ broad distribution, its known phenology is broken down by region. Mexico: flowering Mar-May, fruiting May-Jul and Sep-Nov; Central America: flowering Mar-May (Sep); fruiting Mar-Oct; West Indies: flowering Mar-Jun (Dec); fruiting Apr-Aug (Dec); NW South America W of the Andes: flowering Nov-Jun (Sep), fruiting all year; N Venezuela and the Guianas: flowering Oct-Jun, fruiting Oct-Jun; W Amazonia: flowering Oct-May, fruiting Jan-Jun; NW Amazonia: flowering Oct-May, fruiting Jan-Jun; E and C Amazonian Brazil: flowering Jul-Apr, fruiting Nov; SW Amazonia: flowering Oct-Nov; fruiting Oct-Mar; C &amp; E Brazil (S of the Amazon): flowering Aug-Feb, fruiting Sep-Apr.</p><p>In Rio de Janeiro state, Brazil, <italic><tp:taxon-name><tp:taxon-name-part taxon-name-part-type="genus">Spondias</tp:taxon-name-part> <tp:taxon-name-part taxon-name-part-type="species">mombin</tp:taxon-name-part></tp:taxon-name></italic> is evergreen (<xref ref-type="bibr" rid="B150">Rodrigues and Samuels 1999</xref>), whereas in other parts of its range, such as C Panama and NW Costa Rica, it can be facultatively deciduous for up to two months (<xref ref-type="bibr" rid="B33">Croat 1974a</xref> and <xref ref-type="bibr" rid="B75">Janzen 1985</xref>, respectively). In Guanacaste Province, NW Costa Rica, the species flowers toward the end of the 6-month long dry season (late April to early May). In C Panama, flowering <!--PageBreak-->can range Feb-May, and the local period of flowering is ca. two months, with the trees of any given population hightly synchronized (<xref ref-type="bibr" rid="B1">Adler and Kielpinski 2000</xref>). At that same site, fruits required approx. five months to mature, and they ripened Jul-Oct with a peak in Aug-Sep. The fruiting season tends to be highly regular, but fruit production varies greatly among years (<xref ref-type="bibr" rid="B120">Milton et al. 2005</xref>).</p><p>In addition to the animals that are hunted below <italic><tp:taxon-name><tp:taxon-name-part taxon-name-part-type="genus">Spondias</tp:taxon-name-part> <tp:taxon-name-part taxon-name-part-type="species">mombin</tp:taxon-name-part></tp:taxon-name></italic> trees (see below under Economic Botany), animals that disperse the fruits include deer, peccaries (collared and white-lipped), coatis, kinkajous, squirrels, spiny rats, agoutis, saki monkeys, several species of bats, and reptiles such as ctenosaurs (Hladik and Hladik 1969, <xref ref-type="bibr" rid="B163">Smythe 1970</xref>, <xref ref-type="bibr" rid="B34">Croat 1974b</xref>, <xref ref-type="bibr" rid="B66">Heithaus et al. 1975</xref>, <xref ref-type="bibr" rid="B174">Vàsques-Yanes et al. 1975</xref>, <xref ref-type="bibr" rid="B173">van Roosmalen 1981</xref>, <xref ref-type="bibr" rid="B81">Kiltie 1982</xref>, <xref ref-type="bibr" rid="B137">Orozco-Segovia and Vázquez-Yanes 1982</xref>, <xref ref-type="bibr" rid="B75">Janzen 1985</xref>, <xref ref-type="bibr" rid="B50">Fleming 1988</xref>, <xref ref-type="bibr" rid="B13">Barreto et al. 1997</xref>, <xref ref-type="bibr" rid="B1">Adler and Kielpinski 2000</xref>, <xref ref-type="bibr" rid="B67">Henry et al. 2000</xref>, <xref ref-type="bibr" rid="B95">Lobova et al. 2009</xref>).</p></tp:treatment-sec><tp:treatment-sec sec-type="Common names"><title>Common names.</title><p>As noted, <xref ref-type="bibr" rid="B127">Morton (1981)</xref> listed 96 different common names for S. mombin. This species has been recorded as being called jobo in Belize, Cuba, the Dominican Republic, northern Colombia, Ecuador (Esmeraldas), Guatemala, Nicaragua, Mexico (Oaxaca, Veracruz), Panama, and Puerto Rico, and called hog plum in Belize, Jamaica, Tortola, and Trinidad and Tobago. The species is generally called taperebá (taperibá) in Brazilian Amazonia but more commonly called cajá or cajazeiro in the rest of Brazil (<xref ref-type="bibr" rid="B40">Ducke 1946</xref>, <xref ref-type="bibr" rid="B162">Smith et al. 2007</xref>). Other common names include the following. Bolivia, Beni: cedrillo (Oscar et al. 1000, NY), aquiachá (Sirionó, Vargas et al. 423, NY), Santa Cruz: azucaró de monte; nusucarr (Toledo et al. 556, NY); Brazil, Acre: cajá (Daly et al. 10175, NY); Amazonas: taperebá (Krukoff 8329, NY); Bahia: cajá mirim (F. Souza Santos 820, NY), cajarana (Hage 2186, NY); Pará: kaijuwa’ywa (Assurini, Balée 2569, NY), tawa-wa-’y (“yellow fruit tree,” Guajá Indians, Balée 3380, NY), taperiwa’y (Ka’apor, Balée 2212, NY), akãija’i (Araweté, Balee 2033, NY), taperebá (S. A. M. Souza et al. 1226, NY); Roraima: cajá (Portuguese), canaxaron (Uaicá-Mucajaí, Prance et al. 10979, NY); Dominica: mobin (creole-patois, Stijfhoorn et al. 867, GH, NY); Dominican Republic: jobo de puerco (Ososki &amp; Saborío 468, NY); El Salvador: jocote jobo (Villacorta &amp; Giammattei 2548, NY); Guadeloupe and Martinique: monbin, prûne monbin (Duss 3272, 322, NY), faux mirobolan (Tussac Fl. Antill. 4: 97, tab. 33. 1827); Guyana: plumtree (English), kubu (Arawak), Usiarao (Wr)(Reinders 81, NY); Jamaica: Jew plum (Yuncker 17086, NY); Mexico, Oaxaca: beea-chi (Zacateca, A. Miller et al. 318, NY), jumuy (Zoque, Hernández G. 2695, TEX), a<sup>2</sup> hma<sup>3</sup> o<sup>3</sup> nei<sup>23</sup> (Chinantec, Sabino, s.n., NY); Puebla: kwawxokot (Nahuatl, Mendoza &amp; Amith 1430, NY); San Luis Potosí: k’inim (Huastec, Alcorn 1519, TEX); Netherlands Antilles (Curaçao): hoba (Arnoldo-Broeders 3902, NY); Nicaragua: jocote jobo (Guzmán et al. 578, NY), walak (Ulwa; Coe 2275, MO); Panama: jobo de montaña, (Miller et al. 261, NY); Surinam: mopé (Carib), hobo (Arawak)(Stahel 168, A); Venezuela, Amazonas: mopiyo’ (Panare, Boom &amp; Grillo, NY), tanomami (Yanomami, Fernández 6814, NY).</p></tp:treatment-sec><tp:treatment-sec sec-type="Economic botany"><title>Economic botany.</title><p>The range and habitats of introduced <italic><tp:taxon-name><tp:taxon-name-part taxon-name-part-type="genus">Spondias</tp:taxon-name-part> <tp:taxon-name-part taxon-name-part-type="species">mombin</tp:taxon-name-part></tp:taxon-name></italic> overlap significantly. The species has a long pre-Columbian history of use (e.g., <xref ref-type="bibr" rid="B40">Ducke 1946</xref>); carbonized endocarps are abundant in middens of the extinct Marajoara culture of <!--PageBreak-->Marajó Island at the mouth of the Amazon (<xref ref-type="bibr" rid="B152">Roosevelt 1991</xref>, as <italic><tp:taxon-name><tp:taxon-name-part taxon-name-part-type="genus">Spondias</tp:taxon-name-part> <tp:taxon-name-part taxon-name-part-type="species">lutea</tp:taxon-name-part></tp:taxon-name></italic>), and it is described and illustrated (as <italic>caia</italic>) in Frei Cristóvão de Lisbôa’s <italic>História dos Animais e Árvores do Maranhão</italic> (1968, fascimile of ca. 1625 manuscript). It continues to be an important plant resource in Amazonia (<xref ref-type="bibr" rid="B162">Smith et al. 2007</xref>). In the West Indies, it was probably introduced, as suggested by its occurrence primarily in disturbed areas. It is well-established as an invasive species in tropical West African forests and savannas (<xref ref-type="bibr" rid="B58">Ghazanfar 1989</xref>). It is more commonly cultivated in tropical Africa than S and SE Asia (<xref ref-type="bibr" rid="B85">Kostermans 1991</xref>).</p><p>Most collections that cite uses note the edible fruit. The species can be dominant in some periodically flooded riverine habitats (<xref ref-type="bibr" rid="B143">Peters and Hammond 1990</xref>), and individual trees can be highly productive, producing up to 10,000 fruits per tree (<xref ref-type="bibr" rid="B1">Adler and Kielpinski 2000</xref>). The second most reported observation is that the fruits of <italic><tp:taxon-name><tp:taxon-name-part taxon-name-part-type="genus">Spondias</tp:taxon-name-part> <tp:taxon-name-part taxon-name-part-type="species">mombin</tp:taxon-name-part></tp:taxon-name></italic> are eaten by game animals and in these cases <italic><tp:taxon-name><tp:taxon-name-part taxon-name-part-type="genus">Spondias</tp:taxon-name-part> <tp:taxon-name-part taxon-name-part-type="species">mombin</tp:taxon-name-part></tp:taxon-name></italic> serves as a “waiting tree” where locals go to hunt in the fruiting season. The animals include <italic><tp:taxon-name><tp:taxon-name-part taxon-name-part-type="genus">Ateles</tp:taxon-name-part></tp:taxon-name></italic> (Croat 12291, NY), <italic><tp:taxon-name><tp:taxon-name-part taxon-name-part-type="genus">Alouatta</tp:taxon-name-part></tp:taxon-name></italic> and <italic><tp:taxon-name><tp:taxon-name-part taxon-name-part-type="genus">Cebus</tp:taxon-name-part></tp:taxon-name></italic> monkeys (Balée 3380 and 2569, NY, respectively) as well as yellow-footed tortoises and pacas (Balée 2033, NY), tapirs (<xref ref-type="bibr" rid="B8">Ayres and Ayres 1979</xref>), and toucans (Miller et al. 217, NY).</p><p><xref ref-type="bibr" rid="B6">Ayoka et al. (2008)</xref> provided a useful review of the economic and traditional uses of the species. The primary use of the species is for its fruits, reportedly high in vitamins C and B1 (<xref ref-type="bibr" rid="B80">Keshinro 1985</xref>, <xref ref-type="bibr" rid="B20">Bora et al. 1991</xref>). The pulp is stewed, or made into preserves, or used to prepare juices and alcoholic beverages (fermented or for flavoring)(<xref ref-type="bibr" rid="B27">Cavalcante 1976</xref>, <xref ref-type="bibr" rid="B98">Lorenzi et al. 2006</xref>); one fermented product is referred to in Brazil as <italic>vinho de taperebá</italic>. (<xref ref-type="bibr" rid="B156">Severo et al. 2007</xref>) The juice is available in restaurants and foodstores in Brazil, and the frozen pulp is commercialized throughout the country. The tree is commonly planted as a living fence or in home gardens, or planted for shade and food for livestock (<xref ref-type="bibr" rid="B127">Morton 1981</xref>). In the Dominican Republic the fruits are fed to pigs (<italic>Zanoni et al. 3028</italic>, NY).</p><p>Other important uses of <italic><tp:taxon-name><tp:taxon-name-part taxon-name-part-type="genus">Spondias</tp:taxon-name-part> <tp:taxon-name-part taxon-name-part-type="species">mombin</tp:taxon-name-part></tp:taxon-name></italic> are in traditional medicine (see review in <xref ref-type="bibr" rid="B42">Duke et al. 2009</xref>), both in its native range and where it has been introduced. The ethnobotanical literature and herbarium specimen labels provide many accounts of the uses of its roots, leaves, flowers, fruits (rarely) and especially bark for medicinal purposes, to treat myriad medical problems such as wounds, fever (Balée 2569, NY), dysentery, vaginal bleeding, genital ulcers, respiratory conditions, intestinal and digestive ailments, (<xref ref-type="bibr" rid="B127">Morton 1981</xref>; <xref ref-type="bibr" rid="B61">Grenand et al. 2004</xref>), malaria (<xref ref-type="bibr" rid="B119">Milliken 1997</xref>), leishmaniasis (<xref ref-type="bibr" rid="B51">Fleury 1991</xref>), colds (Yuncker 17086, NY), and as a contraceptive and abortifacient (<xref ref-type="bibr" rid="B134">Offiah and Anyanwu 1989</xref>, <xref ref-type="bibr" rid="B155">Schultes and Raffauf 1990</xref>). Most often the preparations are infusions or decoctions that are either ingested or applied to the affected area. In Amazonia, the inner bark is ground into a powder and used as a disinfectant for wounds, and the boiled powder is used as an oral disinfectant (Nelson 749, 785, NY). In Nicaragua, a decoction of bark and leaves is used to treat malaria, diarrhea, infections, skin rashes, and sores (Coe 2275, MO).</p><p>Recently, compounds purified from <italic><tp:taxon-name><tp:taxon-name-part taxon-name-part-type="genus">Spondias</tp:taxon-name-part> <tp:taxon-name-part taxon-name-part-type="species">mombin</tp:taxon-name-part></tp:taxon-name></italic> have been tested for a range of biological activity in lab animals, including antifungal, antimicrobial (<xref ref-type="bibr" rid="B31">Corthout et al. <!--PageBreak-->1994</xref>, Rodrigues and Hasse 2000), anthelminthic (Ademola et al. 2005), anti-viral (<xref ref-type="bibr" rid="B30">Corthout et al. 1991</xref>, Ayoka 2008), and psychoactive properties (<xref ref-type="bibr" rid="B3">Akubue et al. 1983</xref>, <xref ref-type="bibr" rid="B7">Ayoka et al. 2006</xref>).</p><p>The wood of <italic><tp:taxon-name><tp:taxon-name-part taxon-name-part-type="genus">Spondias</tp:taxon-name-part> <tp:taxon-name-part taxon-name-part-type="species">mombin</tp:taxon-name-part></tp:taxon-name></italic> is used as a fuelstuff (Balée 2212), but it is of poor quality because it is susceptible to rot and attack by insects (<xref ref-type="bibr" rid="B148">Record 1939</xref>, <xref ref-type="bibr" rid="B167">Ter Welle et al. 1997</xref>); even so, it is used occasionally for construction, carpentry, and fenceposts (<xref ref-type="bibr" rid="B6">Ayoka et al. 2008</xref>). The thick bark is carved to make handcrafts.</p></tp:treatment-sec><tp:treatment-sec sec-type="Additional specimens examined"><title>Additional specimens examined.</title><p><bold>BELIZE</bold>. Little Coquericot, Belize River, 27 May 1933, Lundell 4356 (K). <bold>BERMUDA</bold>: Montrose, Sep 1913, Brown et al. 1656 (NY). <bold>BOLIVIA. Beni</bold>: Prov. Yacuma, Bosque de Chimanes, ca. 65 km SE of San Borja and 65 km SW of San Ignacio, Fatima logging concession, along base of Serranía Eva Eva, S of Río Chinzi near logging camp El Combate, ca. <named-content xmlns:xlink="http://www.w3.org/1999/xlink" content-type="dwc:verbatimCoordinates" xlink:type="simple">15°30'S, 66°15'W</named-content>, 27 Oct 1989, R. Foster &amp; W. Terceros 13386 (F, NY); <bold>La Paz</bold>: Prov. Iturralde, 3 km NE of Buena Vista, <named-content xmlns:xlink="http://www.w3.org/1999/xlink" content-type="dwc:verbatimCoordinates" xlink:type="simple">14°22'S, 67°33'W</named-content>, elev. 180 m, 25 Apr 1995, DeWalt 316 (MO); <bold>Santa Cruz</bold>: Prov. Velasco, Reserva Ecológica El Refugio, 1 km W of camp on trail to saltpeter mine of Cerro La Pista elev. 250 m, <named-content xmlns:xlink="http://www.w3.org/1999/xlink" content-type="dwc:verbatimCoordinates" xlink:type="simple">14°45'53"S, 61°02'21"W</named-content>, 25 Jan 1995, Guillén &amp; Roca 3034 (NY). <bold>BRAZIL Acre</bold>: Mun. Xapuri, Rio Acre, @ 3 hrs. by boat downstream from Xapuri and 1 hr. walking inland from left bank, <named-content xmlns:xlink="http://www.w3.org/1999/xlink" content-type="dwc:verbatimCoordinates" xlink:type="simple">10°45'S, 68°20'W</named-content>, 6 Nov 1991, Daly et al. 7174 (HUFAC, NY); <bold>Alagoas</bold>: Mun. Quebrangulo, Reserva Biológica de Pedra Talhada, <named-content xmlns:xlink="http://www.w3.org/1999/xlink" content-type="dwc:verbatimCoordinates" xlink:type="simple">9°15'S, 36°25'W</named-content>, 13 Jan 1994, Cervi et al. 7358 (NY); <bold>Amapá</bold>: Rio Oiapoque, E of Cachoeira Manauá, <named-content xmlns:xlink="http://www.w3.org/1999/xlink" content-type="dwc:verbatimCoordinates" xlink:type="simple">2°18'N, 52°38'W</named-content>, 17 Sep 1960, Irwin et al. 48317 (MG, NY); <bold>Amazônas</bold>: Mun. Manaus Reserva Florestal Ducke, km 26 Manaus-Itacoatiara road, 8 Jul 1995, M. Hopkins et al. 1454 (NY); <bold>Bahia</bold>: Ilhéus, campus of Centro de Pesquisas do Cacau, 14 May 1965, Belém &amp; Magalhães 973 (NY); <bold>Goiás</bold>: Mun. Vila Boa, near Vila Chamada, ca. <named-content xmlns:xlink="http://www.w3.org/1999/xlink" content-type="dwc:verbatimCoordinates" xlink:type="simple">15°10'S, 47°00'W</named-content>, ca. 650 m, 19 Oct 1995, B. Pereira &amp; D. Alvarenga 2895 (NY); <bold>Rio de Janeiro</bold>: Rio de Janeiro, Morro do Telégrafo, 18 Oct 1930, Brade s.n. (R 73761 (R). <bold>COLOMBIA</bold>. <bold>Amazonas</bold>: Aduche, Asentamiento Muinane, south bank of río Caquetá, <named-content xmlns:xlink="http://www.w3.org/1999/xlink" content-type="dwc:verbatimCoordinates" xlink:type="simple">0°41'45"S, 72°05'45"W</named-content>, 11 May 1999, Arévalo A. &amp; Reyes R. 58 (NY); <bold>Antioquia</bold>: Mpio. San Luis, Corr. El Prodigio, Finca Dormene y Serranías, <named-content xmlns:xlink="http://www.w3.org/1999/xlink" content-type="dwc:verbatimCoordinates" xlink:type="simple">6°06'N, 74°48'W</named-content>, elev. 350–400 m, 25 Jun 1990, Cárdenas et al. 2866 (MO); <bold>Bolívar</bold>: Mun. Acandí, Corr. Triganá, Reserva Zazardí, <named-content xmlns:xlink="http://www.w3.org/1999/xlink" content-type="dwc:verbatimCoordinates" xlink:type="simple">8°20'N, 77°10'W</named-content>, elev. 100 m, 23 Mar 2006, Cardona-N. et al. 1644 (NY); <bold>Chocó</bold>: Mpio. Acandí, Corr. Triganá, Reserva Zazardí, <named-content xmlns:xlink="http://www.w3.org/1999/xlink" content-type="dwc:verbatimCoordinates" xlink:type="simple">8°20'N, 77°10'W</named-content>, elev. 100 m, 23 Mar 2006, Cardona et al. 1644 (NY); <bold>Magdalena</bold>: Santa Marta, elev. 800 m, 1898–1901, H. H. Smith 912 (COL, GH, MPU); <bold>Meta</bold>: Parque Nacional Natural Tinigua, Serranía Chamusa, Centro de Investigaciones Primatológicas La Macarena, Aug 1990, Stevenson 178 (MO). <bold>COSTA RICA</bold>: <bold>Guanacaste</bold>: Parque Nacional Palo Verde Area de Conservación del Tempisque, main trail do Sendero Guayacancito, <named-content xmlns:xlink="http://www.w3.org/1999/xlink" content-type="dwc:verbatimCoordinates" xlink:type="simple">10°21'N, 85°22'W</named-content>, 27 Mar 1992, Chavarría 590 (NY). <bold>CUBA.</bold> Santa Clara, Guajimica, 23 Mar 1910, Britton et al. 5817 (NY). <bold>CURAÇAO</bold>: Christoffelpark, 8 Feb 1999, van Proosdij et al. 581 (NY). <bold>DOMINICAN REPUBLIC</bold>: <bold>Prov. Barahona</bold>, Sierra de Baoruco, at the cross of El Platán, 9.4 km NNE of Paraiso on road parallel to Río Nizaito, <named-content xmlns:xlink="http://www.w3.org/1999/xlink" content-type="dwc:verbatimCoordinates" xlink:type="simple">18°03.5'N, 71°13'W</named-content>, 23 May 1984, Zanoni et al. 30298 (NY). <bold>ECUADOR</bold>. <bold>Esmeraldas</bold>: Mataje, left bank of río <!--PageBreak-->Mataje, elev. 140 m, 9 Sep 1991, Jaramillo et al. 13845 (MO); <bold>Napo</bold>: Estación Científica Yasuní, Río Tiputini, NW of confluence with Río Tivacuno, 6 km E of Carretera Maxus, km 44 of branch to pozo Tivacuno, <named-content xmlns:xlink="http://www.w3.org/1999/xlink" content-type="dwc:verbatimCoordinates" xlink:type="simple">0°59'S, 77°45'W</named-content>, elev. 200–300 m, 26 Jun 1999, Romoleroux &amp; Grefa 3239 (NY). <bold>Guayas</bold>: Guayaquil, highway W of town, 8 Mar 1955, Asplund 15634 (NY, R). <bold>EL SALVADOR</bold>. <bold>Ahuachapán</bold>: San Francisco Menéndez, beach of río San Francisco, <named-content xmlns:xlink="http://www.w3.org/1999/xlink" content-type="dwc:verbatimCoordinates" xlink:type="simple">13°49'N, 89°56'W</named-content>, 4 Mar 1994, S. Martínez s.n. (LAGU ISF0063) (MO). <bold>HONDURAS</bold>: Valle San Francisco, near El Zamorano, <named-content xmlns:xlink="http://www.w3.org/1999/xlink" content-type="dwc:verbatimCoordinates" xlink:type="simple">13°58'11"N, 86°59'38"W</named-content>, 789 m, 13 July 2001, Miller et al. 149 (NY). <bold>FRENCH GUIANA</bold>. Mont La Fumée, <named-content xmlns:xlink="http://www.w3.org/1999/xlink" content-type="dwc:verbatimCoordinates" xlink:type="simple">3°37'N, 53°12'W</named-content>, elev. 200–400 m, 4 Dec 1982, Mori &amp; Boom 15324 (NY). <bold>GRENADA</bold>: St. George, Annandale Falls, <named-content xmlns:xlink="http://www.w3.org/1999/xlink" content-type="dwc:verbatimCoordinates" xlink:type="simple">12°05'N, 61°43'W</named-content>, 12 Jun 2001, Hawthorne et al. 480B (NY). <bold>GUATEMALA</bold>. <bold>Izabal</bold>: vicinity Lago Izabal, 15°15–25'S, 89°0–25'W, 2 May 1966, G. Jones &amp; L. Facey 3240 (NY). <bold>GUYANA</bold>: <bold>Barima-Waini Region</bold>, Waini Peninsula, Shell Beach Sea Turtle Monitoring Camp, <named-content xmlns:xlink="http://www.w3.org/1999/xlink" content-type="dwc:verbatimCoordinates" xlink:type="simple">8°23'57"N, 59°45'14"W</named-content>, elev. 1 m, 5 May 2000, Hollowell 309 (NY). <bold>JAMAICA</bold>: <bold>St. Andrew</bold>: Campus Univ. College of West Indies, Mona, 15 Oct. 1957, Yuncker 17086 (NY). <bold>MEXICO</bold>. <bold>Chiapas</bold>: Escuintla, Jul 1938, Matuda 2617 (A, NY, TEX). <bold>Guerrero</bold>: Arcelia, Coyuca, 15 Sep 1934, Hinton 6599 (BM, GH, NY); <bold>San Luis Potosí</bold>: Mpio. Aquismon, Tancuime, 23 Aug 1978, Alcorn 1519 (TEX); <bold>Sinaloa</bold>: Mazatlán, 10 m, 26 Feb 1926, Gonzáles O. 5670 (K); <bold>Tabasco</bold>: roadside on levee, Aldama, near Comalcalco, 8 May 1963, West 25/1 (GH); <bold>Yucatán</bold>: Mun. Sucilá, 3 km W of Sucilá, toward Buctzotz, <named-content xmlns:xlink="http://www.w3.org/1999/xlink" content-type="dwc:verbatimCoordinates" xlink:type="simple">21°14'30"N, 88°20'45"W</named-content>, 22 Sep 1996, Durán et al. 2616 (GH, TEX). <bold>NICARAGUA</bold>: <bold>Carazo</bold>: Quebrada La Chota, trib. of río Escalante, ca. 7 km NE of Chococenter station, ca. <named-content xmlns:xlink="http://www.w3.org/1999/xlink" content-type="dwc:verbatimCoordinates" xlink:type="simple">11°35'N, 86°09'W</named-content>, elev. 100 m, 19 Mar 1983, A. Grijalva 2415 (MO). <bold>PANAMA</bold>. <bold>Bocas del Toro</bold>: Punta Peña, <named-content xmlns:xlink="http://www.w3.org/1999/xlink" content-type="dwc:verbatimCoordinates" xlink:type="simple">8°54'52"N, 82°11'10"W</named-content>, elev. 90 m, 30 Aug 2001, Miller et al. 259 (MO). <bold>PARAGUAY</bold>. <bold>Central</bold>: Trinidad, Asunción, Jardín Botánico y Zoológico [likely cultivated], <named-content xmlns:xlink="http://www.w3.org/1999/xlink" content-type="dwc:verbatimCoordinates" xlink:type="simple">25°20'S, 57°28'W</named-content>, Dec 1991, B. Pérez 1426 (NY). <bold>PERU</bold>. <bold>Huánuco</bold>: Prov. Puerto Inca, Dtto. Yuyapichis, Unidad Modelo de Manejo y Producción Forestal Dantas, <named-content xmlns:xlink="http://www.w3.org/1999/xlink" content-type="dwc:verbatimCoordinates" xlink:type="simple">9°40'S, 75°02'W</named-content>, 115 Oct 1990, Tello 258; <bold>Lambayeque</bold>: Prov. Chiclayo, Reque, 25 m, 7 Mar 1994, Quiroz 3451 (NY); <bold>Loreto</bold>: lower Río Huallaga, elev. 155–210 m, Oct-Nov 1929), Williams 4933 (A); <bold>Madre de Dios</bold>: Tambopata, Comunidad Nativa de Infierno, Hermosa Chica, <named-content xmlns:xlink="http://www.w3.org/1999/xlink" content-type="dwc:verbatimCoordinates" xlink:type="simple">12°50'S, 69°17'W</named-content>, 260 m, 10 Feb 1989, Alexiades &amp; Pesha 262 (NY). <bold>PUERTO RICO</bold>: Caribbean National Forest, near Catalina Field Office, <named-content xmlns:xlink="http://www.w3.org/1999/xlink" content-type="dwc:verbatimCoordinates" xlink:type="simple">18°17'N, 65°47'W</named-content>, 31 July 1986, Boom &amp; Rivera 6793 (NY); <bold>SURINAM</bold>: Tumuc Humac mountains, Litani River, <named-content xmlns:xlink="http://www.w3.org/1999/xlink" content-type="dwc:verbatimCoordinates" xlink:type="simple">2°31'N, 54°45'W</named-content>, elev. 190 m, 14 Aug 1993, Acevedo-Rodríguez et al. 6033 (TEX). <bold>TRINIDAD</bold>: coastal hillside, Pointe Gourde, 31 Mar 1921, Britton &amp; Broadway 2647 (NY). <bold>UNITED STATES</bold>. <bold>Florida</bold>: Monroe County, Homestead, cultivated at Subtropical Experiment Station 19 Oct 1971, Gillis 11119, MO). <bold>VENEZUELA</bold>. <bold>Amazonas</bold>: Depto. Río Negro, elev. 540 m, <named-content xmlns:xlink="http://www.w3.org/1999/xlink" content-type="dwc:verbatimCoordinates" xlink:type="simple">2°16'N, 63°31'W</named-content>, Oct 1991, Chaviel 52 (NY); <bold>Apure</bold>: Distrito Pedro Camejo, bank of the río Orinoco, 35 airline km NE of Puerto Paéz, just NE of Isla El Gallo, <named-content xmlns:xlink="http://www.w3.org/1999/xlink" content-type="dwc:verbatimCoordinates" xlink:type="simple">6°05'N, 67°13'W</named-content>, elev. 40 m, 23 Feb 1978, Davidse &amp; González 14459 (NY); <bold>Aragua</bold>: Tovar, elev. 3000 ft., 5 Jun 1855, Fendler 1310 (GH). <bold>Bolívar</bold>: Mun. Padre Chien, 24 km from El Palmar toward Río Grande, elev. 275 m, <!--PageBreak--><named-content xmlns:xlink="http://www.w3.org/1999/xlink" content-type="dwc:verbatimCoordinates" xlink:type="simple">8°01'30"N, 61°51'40"W</named-content>, 12 Apr 1997, Diaz et al. 3172 (NY); <bold>Zulia</bold>: Dtto. Páez, near Misión de Guana, between highway and km 4 of road E of CarrasqueroGuanaGuarero highway, elev. 100–150 m, 5 Jun 1977, Bunting 5130 (NY).</p></tp:treatment-sec><tp:treatment-sec sec-type="Conservation status"><title>Conservation status.</title><p>We consider this species to be of Least Concern because of its broad range and often large populations, moreover it is widely cultivated.</p></tp:treatment-sec><tp:treatment-sec sec-type="Discussion"><title>Discussion.</title><p>This species is compared to <italic><tp:taxon-name><tp:taxon-name-part taxon-name-part-type="genus">Spondias</tp:taxon-name-part> <tp:taxon-name-part taxon-name-part-type="species">globosa</tp:taxon-name-part></tp:taxon-name></italic> in the discussion under the latter species. The occurrence of a number of distinct intermediates between <italic><tp:taxon-name><tp:taxon-name-part taxon-name-part-type="genus">Spondias</tp:taxon-name-part> <tp:taxon-name-part taxon-name-part-type="species">mombin</tp:taxon-name-part></tp:taxon-name></italic> and several other species suggests the possibility that this species is prone to hybridization (see discussion above in sections treating the genus as a whole).</p></tp:treatment-sec><tp:treatment-sec><!--Section generated to contain objects referenced in tp:taxon-treatment.--><fig id="F2" position="float" orientation="portrait"><label>Figure 2.</label><caption><p>Leaflets of <italic><tp:taxon-name><tp:taxon-name-part taxon-name-part-type="genus">Spondias</tp:taxon-name-part></tp:taxon-name></italic> species, showing details of the margin (insets): <italic><tp:taxon-name><tp:taxon-name-part taxon-name-part-type="genus">Spondias</tp:taxon-name-part> <tp:taxon-name-part taxon-name-part-type="species">dulcis</tp:taxon-name-part></tp:taxon-name></italic> (<italic>Ayala &amp; Criollo 3982</italic>, NY); <italic><tp:taxon-name><tp:taxon-name-part taxon-name-part-type="genus">Spondias</tp:taxon-name-part> <tp:taxon-name-part taxon-name-part-type="species">macrocarpa</tp:taxon-name-part></tp:taxon-name></italic> (<italic>Thomas et al. 6823</italic>, NY); <italic><tp:taxon-name><tp:taxon-name-part taxon-name-part-type="genus">Spondias</tp:taxon-name-part> <tp:taxon-name-part taxon-name-part-type="species">mombin</tp:taxon-name-part></tp:taxon-name></italic> (<italic>Acevedo 6037</italic>, NY); <italic><tp:taxon-name><tp:taxon-name-part taxon-name-part-type="genus">Spondias</tp:taxon-name-part> <tp:taxon-name-part taxon-name-part-type="species">globosa</tp:taxon-name-part></tp:taxon-name></italic> (<italic>Neill &amp; Palacios 7079</italic>, NY); <italic><tp:taxon-name><tp:taxon-name-part taxon-name-part-type="genus">Spondias</tp:taxon-name-part> <tp:taxon-name-part taxon-name-part-type="species">radlkoferi</tp:taxon-name-part></tp:taxon-name></italic> narrow-leaflet form (<italic>Crane 458</italic>, LL) and broad-leaflet form (<italic>Contreras 6976</italic>, LL); <italic><tp:taxon-name><tp:taxon-name-part taxon-name-part-type="genus">Spondias</tp:taxon-name-part> <tp:taxon-name-part taxon-name-part-type="species">purpurea</tp:taxon-name-part></tp:taxon-name></italic> (<italic>Grijalva 770</italic>, NY); <italic><tp:taxon-name><tp:taxon-name-part taxon-name-part-type="genus">Spondias</tp:taxon-name-part> <tp:taxon-name-part taxon-name-part-type="species">testudinis</tp:taxon-name-part></tp:taxon-name></italic> (Lao Magín 112, NY); <italic><tp:taxon-name><tp:taxon-name-part taxon-name-part-type="genus">Spondias</tp:taxon-name-part> <tp:taxon-name-part taxon-name-part-type="species">tuberosa</tp:taxon-name-part></tp:taxon-name></italic> (<italic>Carvalho et al. 3767</italic>, NY); <italic><tp:taxon-name><tp:taxon-name-part taxon-name-part-type="genus">Spondias</tp:taxon-name-part> <tp:taxon-name-part taxon-name-part-type="species">venulosa</tp:taxon-name-part></tp:taxon-name></italic> (<italic>Stehmann 20855</italic>, NY).</p></caption><graphic xmlns:xlink="http://www.w3.org/1999/xlink" xlink:href="phytokeys-055-001-g002.jpg" position="float" orientation="portrait" xlink:type="simple" id="oo_48889.jpg"/></fig><fig id="F7" position="float" orientation="portrait"><label>Figure 7.</label><caption><p>Leaf architecture of <italic><tp:taxon-name><tp:taxon-name-part taxon-name-part-type="genus">Spondias</tp:taxon-name-part> <tp:taxon-name-part taxon-name-part-type="species">mombin</tp:taxon-name-part></tp:taxon-name></italic>. <bold>A</bold> Epimedial tertiaries <bold>B</bold> Somewhat arcuate secondary vein course <bold>C</bold> Intersecondary vein <bold>D</bold> Area of irregular-reticulate tertiaries. (from <italic>Hopkins 1454</italic>, NY).</p></caption><graphic xmlns:xlink="http://www.w3.org/1999/xlink" xlink:href="phytokeys-055-001-g007.jpg" position="float" orientation="portrait" xlink:type="simple" id="oo_48894.jpg"/></fig><fig id="F9" position="float" orientation="portrait"><label>Figure 9.</label><caption><p>Leaf architecture of <italic><tp:taxon-name><tp:taxon-name-part taxon-name-part-type="genus">Spondias</tp:taxon-name-part> <tp:taxon-name-part taxon-name-part-type="species">mombin</tp:taxon-name-part></tp:taxon-name></italic> (contd.). <bold>A</bold> Intramarginal vein <bold>B</bold> Fimbrial vein. (from <italic>Hopkins 1454</italic>, NY).</p></caption><graphic xmlns:xlink="http://www.w3.org/1999/xlink" xlink:href="phytokeys-055-001-g009.jpg" position="float" orientation="portrait" xlink:type="simple" id="oo_48896.jpg"/></fig><fig id="F11" position="float" orientation="portrait"><label>Figure 11.</label><caption><p>Flowers of <italic><tp:taxon-name><tp:taxon-name-part taxon-name-part-type="genus">Spondias</tp:taxon-name-part> <tp:taxon-name-part taxon-name-part-type="species">mombin</tp:taxon-name-part></tp:taxon-name></italic>. <bold>A</bold> Opening bud <bold>B</bold> Flower at anthesis (top) and longisection at center of same <bold>C</bold> Flower post-anthesis with pistil further developed (top), longisection at center of same (bottom), and disk and pistil. <bold>A–C</bold> from <italic>Rusby &amp; Squires 102</italic> (NY).</p></caption><graphic xmlns:xlink="http://www.w3.org/1999/xlink" xlink:href="phytokeys-055-001-g011.jpg" position="float" orientation="portrait" xlink:type="simple" id="oo_48898.jpg"/></fig><fig id="F12" position="float" orientation="portrait"><label>Figure 12.</label><caption><p>Distribution of <italic><tp:taxon-name><tp:taxon-name-part taxon-name-part-type="genus">Spondias</tp:taxon-name-part> <tp:taxon-name-part taxon-name-part-type="species">mombin</tp:taxon-name-part></tp:taxon-name></italic>.</p></caption><graphic xmlns:xlink="http://www.w3.org/1999/xlink" xlink:href="phytokeys-055-001-g012.jpg" position="float" orientation="portrait" xlink:type="simple" id="oo_48899.jpg"/></fig></tp:treatment-sec><ref-list><ref id="B72"><mixed-citation xmlns:xlink="http://www.w3.org/1999/xlink" xlink:type="simple"><person-group><name name-style="western"><surname>Howard</surname><given-names>RA</given-names></name></person-group> (<year>1989</year>) <source>Fl. Lesser Antilles [R. A. Howard]</source>, <volume>Vol. 5</volume>. <publisher-name>Arnold Arboretum, Harvard University</publisher-name>, <publisher-loc>Jamaica Plain, Massachusetts</publisher-loc>. </mixed-citation></ref><ref id="B57"><mixed-citation xmlns:xlink="http://www.w3.org/1999/xlink" xlink:type="simple"><person-group><name name-style="western"><surname>Garwood</surname><given-names>NC</given-names></name></person-group> (<year>2009</year>) <source>Seedlings of Barro Colorado Island and the Neotropics</source>. <publisher-name>Comstock Publishing Associates</publisher-name>, <publisher-loc>Ithaca</publisher-loc>. </mixed-citation></ref><ref id="B143"><mixed-citation xmlns:xlink="http://www.w3.org/1999/xlink" xlink:type="simple"><person-group><name name-style="western"><surname>Peters</surname><given-names>CM</given-names></name><name name-style="western"><surname>Hammond</surname><given-names>EJ</given-names></name></person-group> (<year>1990</year>) <article-title>Fruits from the flooded forests of Peruvian Amazonia: yield estimates for natural populations of three promising species.</article-title> <source>Advances in Economic Botany</source> <volume>8</volume>: <fpage>159</fpage>–<lpage>176</lpage>. </mixed-citation></ref><ref id="B133"><mixed-citation xmlns:xlink="http://www.w3.org/1999/xlink" xlink:type="simple"><person-group><name name-style="western"><surname>Nason</surname><given-names>JD</given-names></name><name name-style="western"><surname>Hamrick</surname><given-names>JL</given-names></name></person-group> (<year>1997</year>) <article-title>Reproductive and genetic consequences of forest fragmentation: Two case studies of Neotropical canopy trees.</article-title> <source>Journal of Heredity</source> <volume>88</volume>: <fpage>264</fpage>–<lpage>276</lpage>. doi: <ext-link ext-link-type="doi" xlink:href="10.1093/oxfordjournals.jhered.a023104" xlink:type="simple">10.1093/oxfordjournals.jhered.a023104</ext-link> </mixed-citation></ref><ref id="B144"><mixed-citation xmlns:xlink="http://www.w3.org/1999/xlink" xlink:type="simple"><person-group><name name-style="western"><surname>Pinard</surname><given-names>MA</given-names></name><name name-style="western"><surname>Huffman</surname><given-names>J</given-names></name></person-group> (<year>1997</year>) <article-title>Fire resistance and bark properties of trees in a seasonally dry forest in eastern Bolivia.</article-title> <source>Journal of Tropical Ecology</source> <volume>13</volume>(<issue>5</issue>): <fpage>727</fpage>–<lpage>740</lpage>. doi: <ext-link ext-link-type="doi" xlink:href="10.1017/S0266467400010890" xlink:type="simple">10.1017/S0266467400010890</ext-link> </mixed-citation></ref><ref id="B150"><mixed-citation xmlns:xlink="http://www.w3.org/1999/xlink" xlink:type="simple"><person-group><name name-style="western"><surname>Rodrigues</surname><given-names>KF</given-names></name><name name-style="western"><surname>Samuels</surname><given-names>GJ</given-names></name></person-group> (<year>1999</year>) <article-title>Fungal endophytes of <italic><tp:taxon-name><tp:taxon-name-part taxon-name-part-type="genus">Spondias</tp:taxon-name-part> <tp:taxon-name-part taxon-name-part-type="species">mombin</tp:taxon-name-part></tp:taxon-name></italic> leaves in Brazil.</article-title> <source>Journal of Basic Microbiology</source> <volume>39</volume>: <fpage>131</fpage>–<lpage>135</lpage>. doi: <ext-link ext-link-type="doi" xlink:href="10.1002/(SICI)1521-4028(199905)39:2&lt;131::AID-JOBM131&gt;3.0.CO;2-9" xlink:type="simple">10.1002/(SICI)1521-4028(199905)39:2&lt;131::AID-JOBM131&gt;3.0.CO;2-9</ext-link> </mixed-citation></ref><ref id="B33"><mixed-citation xmlns:xlink="http://www.w3.org/1999/xlink" xlink:type="simple"><person-group><name name-style="western"><surname>Croat</surname><given-names>T</given-names></name></person-group> (<year>1974a</year>) <article-title>A reconsideration of <italic><tp:taxon-name><tp:taxon-name-part taxon-name-part-type="genus">Spondias</tp:taxon-name-part> <tp:taxon-name-part taxon-name-part-type="species">mombin</tp:taxon-name-part></tp:taxon-name></italic> L.</article-title> <source>Annals of the Missouri Botanical Garden</source> <volume>61</volume>: <fpage>483</fpage>–<lpage>490</lpage>. doi: <ext-link ext-link-type="doi" xlink:href="10.2307/2395070" xlink:type="simple">10.2307/2395070</ext-link> </mixed-citation></ref><ref id="B75"><mixed-citation xmlns:xlink="http://www.w3.org/1999/xlink" xlink:type="simple"><person-group><name name-style="western"><surname>Janzen</surname><given-names>DH</given-names></name></person-group> (<year>1985</year>) <article-title><italic><tp:taxon-name><tp:taxon-name-part taxon-name-part-type="genus">Spondias</tp:taxon-name-part> <tp:taxon-name-part taxon-name-part-type="species">mombin</tp:taxon-name-part></tp:taxon-name></italic> is culturally deprived in megafauna-free forest.</article-title> <source>Journal of Tropical Ecology</source> <volume>1</volume>: <fpage>131</fpage>–<lpage>155</lpage>. doi: <ext-link ext-link-type="doi" xlink:href="10.1017/S0266467400000195" xlink:type="simple">10.1017/S0266467400000195</ext-link> </mixed-citation></ref><ref id="B1"><mixed-citation xmlns:xlink="http://www.w3.org/1999/xlink" xlink:type="simple"><person-group><name name-style="western"><surname>Adler</surname><given-names>GH</given-names></name><name name-style="western"><surname>Kielpinski</surname><given-names>KA</given-names></name></person-group> (<year>2000</year>) <article-title>Reproductive phenology of a tropical canopy tree, <italic><tp:taxon-name><tp:taxon-name-part taxon-name-part-type="genus">Spondias</tp:taxon-name-part> <tp:taxon-name-part taxon-name-part-type="species">mombin</tp:taxon-name-part></tp:taxon-name></italic>.</article-title> <source>Biotropica</source> <volume>32</volume>: <fpage>686</fpage>–<lpage>692</lpage>. doi: <ext-link ext-link-type="doi" xlink:href="10.1111/j.1744-7429.2000.tb00516.x" xlink:type="simple">10.1111/j.1744-7429.2000.tb00516.x</ext-link> </mixed-citation></ref><ref id="B120"><mixed-citation xmlns:xlink="http://www.w3.org/1999/xlink" xlink:type="simple"><person-group><name name-style="western"><surname>Milton</surname><given-names>K</given-names></name><name name-style="western"><surname>Giacalone</surname><given-names>J</given-names></name><name name-style="western"><surname>Wright</surname><given-names>SJ</given-names></name><name name-style="western"><surname>Stockmayer</surname><given-names>G</given-names></name></person-group> (<year>2005</year>) <article-title>Do frugivore population fluctuations reflect fruit production? Evidence from Panama.</article-title> In: <person-group><name name-style="western"><surname>Dew</surname><given-names>JL</given-names></name><name name-style="western"><surname>Boubli</surname><given-names>JD</given-names></name></person-group> (<role>Eds</role>) <source>Tropical Fruits and Frugivores: The Search for Strong Interactors</source>. <publisher-name>Springer</publisher-name>, <publisher-loc>The Netherlands</publisher-loc>, <fpage>5</fpage>–<lpage>35</lpage>. doi: <ext-link ext-link-type="doi" xlink:href="10.1007/1-4020-3833-X_2" xlink:type="simple">10.1007/1-4020-3833-X_2</ext-link> </mixed-citation></ref><ref id="B163"><mixed-citation xmlns:xlink="http://www.w3.org/1999/xlink" xlink:type="simple"><person-group><name name-style="western"><surname>Smythe</surname><given-names>N</given-names></name></person-group> (<year>1970</year>) <article-title>Relationships between fruiting seasons and seed dispersal in a Neotropical forest.</article-title> <source>American Naturalist</source> <volume>104</volume>: <fpage>25</fpage>–<lpage>35</lpage>. doi: <ext-link ext-link-type="doi" xlink:href="10.1086/282638" xlink:type="simple">10.1086/282638</ext-link> </mixed-citation></ref><ref id="B34"><mixed-citation xmlns:xlink="http://www.w3.org/1999/xlink" xlink:type="simple"><person-group><name name-style="western"><surname>Croat</surname><given-names>T</given-names></name></person-group> (<year>1974b</year>) <article-title>A case for selection for delayed fruit maturation in <italic><tp:taxon-name><tp:taxon-name-part taxon-name-part-type="genus">Spondias</tp:taxon-name-part></tp:taxon-name></italic> (<tp:taxon-name><tp:taxon-name-part taxon-name-part-type="family">Anacardiaceae</tp:taxon-name-part></tp:taxon-name>).</article-title> <source>Biotropica</source> <volume>6</volume>: <fpage>135</fpage>–<lpage>137</lpage>. doi: <ext-link ext-link-type="doi" xlink:href="10.2307/2989826" xlink:type="simple">10.2307/2989826</ext-link> </mixed-citation></ref><ref id="B66"><mixed-citation xmlns:xlink="http://www.w3.org/1999/xlink" xlink:type="simple"><person-group><name name-style="western"><surname>Heithaus</surname><given-names>R</given-names></name><name name-style="western"><surname>Fleming</surname><given-names>TH</given-names></name><name name-style="western"><surname>Opler</surname><given-names>PA</given-names></name></person-group> (<year>1975</year>) <article-title>Forging patterns and resource utilization of eight species of bats in a seasonal tropical forest.</article-title> <source>Ecology</source> <volume>56</volume>: <fpage>841</fpage>–<lpage>854</lpage>. doi: <ext-link ext-link-type="doi" xlink:href="10.2307/1936295" xlink:type="simple">10.2307/1936295</ext-link> </mixed-citation></ref><ref id="B174"><mixed-citation xmlns:xlink="http://www.w3.org/1999/xlink" xlink:type="simple"><person-group><name name-style="western"><surname>Vásquez-Yanes</surname><given-names>C</given-names></name><name name-style="western"><surname>Orozco</surname><given-names>A</given-names></name><name name-style="western"><surname>François</surname><given-names>G</given-names></name><name name-style="western"><surname>Trejo</surname><given-names>L</given-names></name></person-group> (<year>1975</year>) <article-title>Observations on seed dispersal by bats in a tropical humid region in Vera Cruz, Mexico.</article-title> <source>Biotropica</source> : <fpage>73</fpage>–<lpage>76</lpage>. doi: <ext-link ext-link-type="doi" xlink:href="10.2307/2989749" xlink:type="simple">10.2307/2989749</ext-link> </mixed-citation></ref><ref id="B173"><mixed-citation xmlns:xlink="http://www.w3.org/1999/xlink" xlink:type="simple"><person-group><name name-style="western"><surname>van Roosmalen</surname><given-names>MGM</given-names></name></person-group> (<year>1981</year>) <article-title>The bearded sakis, genus <italic><tp:taxon-name><tp:taxon-name-part taxon-name-part-type="genus">Chiropotes</tp:taxon-name-part></tp:taxon-name></italic>.</article-title> In: <person-group><name name-style="western"><surname>Coimbra-Filho</surname><given-names>AF</given-names></name><name name-style="western"><surname>Mittermeier</surname><given-names>RA</given-names></name></person-group> (<role>Eds</role>) <source>Ecology and Behavior of Neotropical <tp:taxon-name><tp:taxon-name-part taxon-name-part-type="order">Primates</tp:taxon-name-part></tp:taxon-name></source>, <volume>Vol 1</volume>, <publisher-name>Academia Brasileira de Ciências</publisher-name>, <publisher-loc>Rio de Janeiro</publisher-loc>, <fpage>419</fpage>–<lpage>441</lpage>. </mixed-citation></ref><ref id="B81"><mixed-citation xmlns:xlink="http://www.w3.org/1999/xlink" xlink:type="simple"><person-group><name name-style="western"><surname>Kiltie</surname><given-names>RA</given-names></name></person-group> (<year>1982</year>) <article-title>Bite force as a basis for niche differentiation between rainforest peccaries (<italic><tp:taxon-name><tp:taxon-name-part taxon-name-part-type="genus">Tayassu</tp:taxon-name-part> <tp:taxon-name-part taxon-name-part-type="species">tajacu</tp:taxon-name-part></tp:taxon-name></italic> and <italic><tp:taxon-name><tp:taxon-name-part taxon-name-part-type="genus">T.</tp:taxon-name-part> <tp:taxon-name-part taxon-name-part-type="species">pecari</tp:taxon-name-part></tp:taxon-name></italic>).</article-title> <source>Biotropica</source> <volume>14</volume>: <fpage>188</fpage>–<lpage>195</lpage>. doi: <ext-link ext-link-type="doi" xlink:href="10.2307/2388025" xlink:type="simple">10.2307/2388025</ext-link> </mixed-citation></ref><ref id="B137"><mixed-citation xmlns:xlink="http://www.w3.org/1999/xlink" xlink:type="simple"><person-group><name name-style="western"><surname>Orozco-Segovia</surname><given-names>A</given-names></name><name name-style="western"><surname>Vásquez-Yanes</surname><given-names>C</given-names></name></person-group> (<year>1982</year>) <article-title>Plants and fruit bat interactions in a tropical rain forest area, Southeastern Mexico.</article-title> <source>Brenesia</source> <volume>19–20</volume>: <fpage>137</fpage>–<lpage>149</lpage>. </mixed-citation></ref><ref id="B50"><mixed-citation xmlns:xlink="http://www.w3.org/1999/xlink" xlink:type="simple"><person-group><name name-style="western"><surname>Fleming</surname><given-names>TH</given-names></name></person-group> (<year>1988</year>) <source>The short-tailed fruit bat: a study in plant-animal interactions</source>. <publisher-name>University of Chicago Press</publisher-name>, <publisher-loc>Chicago</publisher-loc>. </mixed-citation></ref><ref id="B13"><mixed-citation xmlns:xlink="http://www.w3.org/1999/xlink" xlink:type="simple"><person-group><name name-style="western"><surname>Barreto</surname><given-names>GR</given-names></name><name name-style="western"><surname>Hernández</surname><given-names>OE</given-names></name><name name-style="western"><surname>Ojasti</surname><given-names>J</given-names></name></person-group> (<year>1997</year>) <article-title>Diet of peccaries (<italic><tp:taxon-name><tp:taxon-name-part taxon-name-part-type="genus">Tayassu</tp:taxon-name-part> <tp:taxon-name-part taxon-name-part-type="species">tajacu</tp:taxon-name-part></tp:taxon-name></italic> and <italic><tp:taxon-name><tp:taxon-name-part taxon-name-part-type="genus">T.</tp:taxon-name-part> <tp:taxon-name-part taxon-name-part-type="species">pecari</tp:taxon-name-part></tp:taxon-name></italic>) in a dry forest of Venezuela.</article-title> <source>Journal of Zoology</source> <volume>241</volume>: <fpage>79</fpage>–<lpage>284</lpage>. doi: <ext-link ext-link-type="doi" xlink:href="10.1111/j.1469-7998.1997.tb01958.x" xlink:type="simple">10.1111/j.1469-7998.1997.tb01958.x</ext-link> </mixed-citation></ref><ref id="B67"><mixed-citation xmlns:xlink="http://www.w3.org/1999/xlink" xlink:type="simple"><person-group><name name-style="western"><surname>Henry</surname><given-names>O</given-names></name><name name-style="western"><surname>Feer</surname><given-names>F</given-names></name><name name-style="western"><surname>Sabatier</surname><given-names>D</given-names></name></person-group> (<year>2000</year>) <article-title>Diet of the lowland tapir (<italic><tp:taxon-name><tp:taxon-name-part taxon-name-part-type="genus">Tapirus</tp:taxon-name-part> <tp:taxon-name-part taxon-name-part-type="species">terrestris</tp:taxon-name-part></tp:taxon-name></italic> L) in French Guiana.</article-title> <source>Biotropica</source> <volume>32</volume>: <fpage>364</fpage>–<lpage>368</lpage>. doi: <ext-link ext-link-type="doi" xlink:href="10.1111/j.1744-7429.2000.tb00480.x" xlink:type="simple">10.1111/j.1744-7429.2000.tb00480.x</ext-link> </mixed-citation></ref><ref id="B95"><mixed-citation xmlns:xlink="http://www.w3.org/1999/xlink" xlink:type="simple"><person-group><name name-style="western"><surname>Lobova</surname><given-names>TA</given-names></name><name name-style="western"><surname>Geiselman</surname><given-names>CK</given-names></name><name name-style="western"><surname>Mori</surname><given-names>SA</given-names></name></person-group> (<year>2009</year>) <article-title>Seed Dispersal by Bats in the Neotropics.</article-title> <source>Memoirs of the New York Botanical Garden</source> <volume>101</volume>: <fpage>1</fpage>–<lpage>471</lpage>. </mixed-citation></ref><ref id="B127"><mixed-citation xmlns:xlink="http://www.w3.org/1999/xlink" xlink:type="simple"><person-group><name name-style="western"><surname>Morton</surname><given-names>JF</given-names></name></person-group> (<year>1981</year>) <source>Atlas of Medicinal Plants of Middle America – Bahamas to Yucatán</source>. <publisher-name>C. C. Thomas</publisher-name>, <publisher-loc>Springfield</publisher-loc>. </mixed-citation></ref><ref id="B40"><mixed-citation xmlns:xlink="http://www.w3.org/1999/xlink" xlink:type="simple"><person-group><name name-style="western"><surname>Ducke</surname><given-names>A</given-names></name></person-group> (<year>1946</year>) <article-title>Plantas de Cultura Pre-Colombiana na Amazônia.</article-title> <source>Boletim Técnico do Instituto Agronômico do Norte</source> <volume>8</volume>. </mixed-citation></ref><ref id="B162"><mixed-citation xmlns:xlink="http://www.w3.org/1999/xlink" xlink:type="simple"><person-group><name name-style="western"><surname>Smith</surname><given-names>N</given-names></name><name name-style="western"><surname>Vásquez</surname><given-names>R</given-names></name><name name-style="western"><surname>Wust</surname><given-names>WH</given-names></name></person-group> (<year>2007</year>) <source>Amazon River Fruits: Flavors for Conservation</source>. <publisher-name>Amazon Conservation Association</publisher-name>/<publisher-name>Missouri Botanical Garden Press</publisher-name>, <publisher-loc>Lima</publisher-loc>. </mixed-citation></ref><ref id="B152"><mixed-citation xmlns:xlink="http://www.w3.org/1999/xlink" xlink:type="simple"><person-group><name name-style="western"><surname>Roosevelt</surname><given-names>AC</given-names></name></person-group> (<year>1991</year>) <source>Moundbuilders of the Amazon: Geophysical Archaeology on Marajó Island, Brazil</source>. <publisher-name>Academic Press</publisher-name>, <publisher-loc>San Diego</publisher-loc>. </mixed-citation></ref><ref id="B58"><mixed-citation xmlns:xlink="http://www.w3.org/1999/xlink" xlink:type="simple"><person-group><name name-style="western"><surname>Ghazanfar</surname><given-names>SA</given-names></name></person-group> (<year>1989</year>) <source>Savanna Plants of Africa – An Illustrated Guide</source>. <publisher-name>Macmillan Publishers</publisher-name>, <publisher-loc>London</publisher-loc>. </mixed-citation></ref><ref id="B85"><mixed-citation xmlns:xlink="http://www.w3.org/1999/xlink" xlink:type="simple"><person-group><name name-style="western"><surname>Kostermans</surname><given-names>AJGH</given-names></name></person-group> (<year>1991</year>) <source>Kedondong, Ambarella, Amra, the Spondiadeae (<tp:taxon-name><tp:taxon-name-part taxon-name-part-type="family">Anacardiaceae</tp:taxon-name-part></tp:taxon-name>) in Asia and the Pacific area</source>. Published by the author; printed by Rachmat O, Karya B 78 Printing Works, Jl Semboja 13, <publisher-loc>Bogor, Indonesia</publisher-loc>. </mixed-citation></ref><ref id="B8"><mixed-citation xmlns:xlink="http://www.w3.org/1999/xlink" xlink:type="simple"><person-group><name name-style="western"><surname>Ayres</surname><given-names>JM</given-names></name><name name-style="western"><surname>Ayres</surname><given-names>C</given-names></name></person-group> (<year>1979</year>) <article-title>Aspectos de caça no alto Rio Aripuanã.</article-title> <source>Acta Amazônica</source> <volume>9</volume>: <fpage>287</fpage>–<lpage>298</lpage>. </mixed-citation></ref><ref id="B6"><mixed-citation xmlns:xlink="http://www.w3.org/1999/xlink" xlink:type="simple"><person-group><name name-style="western"><surname>Ayoka</surname><given-names>AO</given-names></name><name name-style="western"><surname>Akomolafe</surname><given-names>RO</given-names></name><name name-style="western"><surname>Akinsomisoye</surname><given-names>OS</given-names></name><name name-style="western"><surname>Ukponmwan</surname><given-names>OE</given-names></name></person-group> (<year>2008</year>) <article-title>Medicinal and economic value of <italic><tp:taxon-name><tp:taxon-name-part taxon-name-part-type="genus">Spondias</tp:taxon-name-part> <tp:taxon-name-part taxon-name-part-type="species">mombin</tp:taxon-name-part></tp:taxon-name></italic>.</article-title> <source>African Journal of Biomedical Research</source> <volume>11</volume>: <fpage>129</fpage>–<lpage>136</lpage>. </mixed-citation></ref><ref id="B80"><mixed-citation xmlns:xlink="http://www.w3.org/1999/xlink" xlink:type="simple"><person-group><name name-style="western"><surname>Keshinro</surname><given-names>OO</given-names></name></person-group> (<year>1985</year>) <article-title>The unconventional sources of ascorbic acid in the tropics.</article-title> <source>Nutrition Report International</source> <volume>31</volume>: <fpage>381</fpage>–<lpage>387</lpage>. </mixed-citation></ref><ref id="B20"><mixed-citation xmlns:xlink="http://www.w3.org/1999/xlink" xlink:type="simple"><person-group><name name-style="western"><surname>Bora</surname><given-names>PS</given-names></name><name name-style="western"><surname>Narain</surname><given-names>N</given-names></name><name name-style="western"><surname>Holschuh</surname><given-names>HJ</given-names></name><name name-style="western"><surname>Vasconcelos</surname><given-names>MAS</given-names></name></person-group> (<year>1991</year>) <article-title>Changes in physical and chemical composition during maturation of yellow mombin (<italic><tp:taxon-name><tp:taxon-name-part taxon-name-part-type="genus">Spondias</tp:taxon-name-part> <tp:taxon-name-part taxon-name-part-type="species">mombin</tp:taxon-name-part></tp:taxon-name></italic>) fruits.</article-title> <source>Food Chemistry</source> <volume>41</volume>: <fpage>341</fpage>–<lpage>348</lpage>. doi: <ext-link ext-link-type="doi" xlink:href="10.1016/0308-8146(91)90058-V" xlink:type="simple">10.1016/0308-8146(91)90058-V</ext-link> </mixed-citation></ref><ref id="B27"><mixed-citation xmlns:xlink="http://www.w3.org/1999/xlink" xlink:type="simple"><person-group><name name-style="western"><surname>Cavalcante</surname><given-names>PB</given-names></name></person-group> (<year>1976</year>) <source>Frutas Comestíveis da Amazônia. Ed. Habid Fraiha Neto, Belém</source>. </mixed-citation></ref><ref id="B98"><mixed-citation xmlns:xlink="http://www.w3.org/1999/xlink" xlink:type="simple"><person-group><name name-style="western"><surname>Lorenzi</surname><given-names>H</given-names></name><name name-style="western"><surname>Bacher</surname><given-names>LB</given-names></name><name name-style="western"><surname>Sartori</surname><given-names>SF</given-names></name><name name-style="western"><surname>Lacerda</surname><given-names>MTC</given-names></name></person-group> (<year>2006</year>) <source>Brazilian fruits and cultivated exotics (for consuming <italic>in natura</italic>)</source>. <publisher-name>Instituto Plantarum de Estudos da Flora Ltda</publisher-name>, <publisher-loc>Nova Odessa, Brazil</publisher-loc>. </mixed-citation></ref><ref id="B156"><mixed-citation xmlns:xlink="http://www.w3.org/1999/xlink" xlink:type="simple"><person-group><name name-style="western"><surname>Severo</surname><given-names>Jr. JB</given-names></name><name name-style="western"><surname>Almeida</surname><given-names>SS</given-names></name><name name-style="western"><surname>Narain</surname><given-names>N</given-names></name><name name-style="western"><surname>Souza</surname><given-names>RR</given-names></name><name name-style="western"><surname>Santana</surname><given-names>JCC</given-names></name><name name-style="western"><surname>Tambourgi</surname><given-names>EB</given-names></name></person-group> (<year>2007</year>) <article-title>Wine clarification from <italic><tp:taxon-name><tp:taxon-name-part taxon-name-part-type="genus">Spondias</tp:taxon-name-part> <tp:taxon-name-part taxon-name-part-type="species">mombin</tp:taxon-name-part></tp:taxon-name></italic> L. pulp by hollow fiber membrane system.</article-title> <source>Process Biochemistry</source> <volume>42</volume>: <fpage>1516</fpage>–<lpage>1520</lpage>. doi: <ext-link ext-link-type="doi" xlink:href="10.1016/j.procbio.2007.08.003" xlink:type="simple">10.1016/j.procbio.2007.08.003</ext-link> </mixed-citation></ref><ref id="B42"><mixed-citation xmlns:xlink="http://www.w3.org/1999/xlink" xlink:type="simple"><person-group><name name-style="western"><surname>Duke</surname><given-names>JA</given-names></name><name name-style="western"><surname>Bogenschutz-Godwin</surname><given-names>MJ</given-names></name><name name-style="western"><surname>Ottesen</surname><given-names>AR</given-names></name></person-group> (<year>2009</year>) <source>Duke’s Handbook of Medicinal Plants of Latin America</source>. <publisher-name>CRC Press</publisher-name>, <publisher-loc>Boca Raton</publisher-loc>. </mixed-citation></ref><ref id="B61"><mixed-citation xmlns:xlink="http://www.w3.org/1999/xlink" xlink:type="simple"><person-group><name name-style="western"><surname>Grenand</surname><given-names>P</given-names></name><name name-style="western"><surname>Moretti</surname><given-names>C</given-names></name><name name-style="western"><surname>Jacquemin</surname><given-names>H</given-names></name><name name-style="western"><surname>Prévost</surname><given-names>M-F</given-names></name></person-group> (<year>2004</year>) <source>Pharmacopées traditionalles en Guyane Créoles, Wayãpi, Palikur</source>. <publisher-name>I.R.D. (Institut de Recherche pour le Développement)</publisher-name>, Éditions, <publisher-loc>Paris</publisher-loc>. </mixed-citation></ref><ref id="B119"><mixed-citation xmlns:xlink="http://www.w3.org/1999/xlink" xlink:type="simple"><person-group><name name-style="western"><surname>Milliken</surname><given-names>W</given-names></name></person-group> (<year>1997</year>) <article-title>Plants for Malaria, Plants for Fever.</article-title> <source>Medicinal Species in Latin America – a Bibliographic Survey</source>. <publisher-name>Royal Botanic Gardens</publisher-name>, <publisher-loc>Kew</publisher-loc>. </mixed-citation></ref><ref id="B51"><mixed-citation xmlns:xlink="http://www.w3.org/1999/xlink" xlink:type="simple"><person-group><name name-style="western"><surname>Fleury</surname><given-names>M</given-names></name></person-group> (<year>1991</year>) <article-title>“Busi-nenge”: Les hommes-forêt.</article-title> <source>Essai d’ethnobotanique chez les Aluku (Boni) en Guyane Française</source>. <comment>PhD Thèse</comment> de l’<publisher-name>Université Paris</publisher-name> <volume>VI</volume>. </mixed-citation></ref><ref id="B134"><mixed-citation xmlns:xlink="http://www.w3.org/1999/xlink" xlink:type="simple"><person-group><name name-style="western"><surname>Offiah</surname><given-names>VN</given-names></name><name name-style="western"><surname>Anyanwu</surname><given-names>IL</given-names></name></person-group> (<year>1989</year>) <article-title>Abortifacient activity of an aqueous extract of <italic><tp:taxon-name><tp:taxon-name-part taxon-name-part-type="genus">Spondias</tp:taxon-name-part> <tp:taxon-name-part taxon-name-part-type="species">mombin</tp:taxon-name-part></tp:taxon-name></italic> leaves.</article-title> <source>Journal of Ethnopharmacology</source> <volume>26</volume>: <fpage>317</fpage>–<lpage>320</lpage>. doi: <ext-link ext-link-type="doi" xlink:href="10.1016/0378-8741(89)90104-9" xlink:type="simple">10.1016/0378-8741(89)90104-9</ext-link> </mixed-citation></ref><ref id="B155"><mixed-citation xmlns:xlink="http://www.w3.org/1999/xlink" xlink:type="simple"><person-group><name name-style="western"><surname>Schultes</surname><given-names>RE</given-names></name><name name-style="western"><surname>Raffauf</surname><given-names>RF</given-names></name></person-group> (<year>1990</year>) <chapter-title>The Healing Forest.</chapter-title> <source>Medicinal and Toxic Plants of the Northwest Amazonia</source>. <publisher-name>Dioscorides Press</publisher-name>, <publisher-loc>Portland</publisher-loc>. </mixed-citation></ref><ref id="B31"><mixed-citation xmlns:xlink="http://www.w3.org/1999/xlink" xlink:type="simple"><person-group><name name-style="western"><surname>Corthout</surname><given-names>J</given-names></name><name name-style="western"><surname>Pieters</surname><given-names>LA</given-names></name><name name-style="western"><surname>Claeys</surname><given-names>M</given-names></name><name name-style="western"><surname>Geerts</surname><given-names>S</given-names></name><name name-style="western"><surname>van den Berghe</surname><given-names>DA</given-names></name><name name-style="western"><surname>Vlietink</surname><given-names>AJ</given-names></name></person-group> (<year>1994</year>) <article-title>Antibacterial and molluscicidal phenolic acids from <italic><tp:taxon-name><tp:taxon-name-part taxon-name-part-type="genus">Spondias</tp:taxon-name-part> <tp:taxon-name-part taxon-name-part-type="species">mombin</tp:taxon-name-part></tp:taxon-name></italic>.</article-title> <source>Planta Medica</source> <volume>60</volume>: <fpage>460</fpage>–<lpage>463</lpage>. doi: <ext-link ext-link-type="doi" xlink:href="10.1055/s-2006-959532" xlink:type="simple">10.1055/s-2006-959532</ext-link> </mixed-citation></ref><ref id="B30"><mixed-citation xmlns:xlink="http://www.w3.org/1999/xlink" xlink:type="simple"><person-group><name name-style="western"><surname>Corthout</surname><given-names>J</given-names></name><name name-style="western"><surname>Pieters</surname><given-names>LA</given-names></name><name name-style="western"><surname>Claeys</surname><given-names>M</given-names></name><name name-style="western"><surname>van den Berghe</surname><given-names>DA</given-names></name><name name-style="western"><surname>Vlietinck</surname><given-names>AJ</given-names></name></person-group> (<year>1991</year>) <article-title>Antiviral ellagitannins from <italic><tp:taxon-name><tp:taxon-name-part taxon-name-part-type="genus">Spondias</tp:taxon-name-part> <tp:taxon-name-part taxon-name-part-type="species">mombin</tp:taxon-name-part></tp:taxon-name></italic>.</article-title> <source>Phytochemistry</source> <volume>30</volume>: <fpage>1129</fpage>–<lpage>1130</lpage>. doi: <ext-link ext-link-type="doi" xlink:href="10.1016/S0031-9422(00)95187-2" xlink:type="simple">10.1016/S0031-9422(00)95187-2</ext-link> </mixed-citation></ref><ref id="B3"><mixed-citation xmlns:xlink="http://www.w3.org/1999/xlink" xlink:type="simple"><person-group><name name-style="western"><surname>Akubue</surname><given-names>PI</given-names></name><name name-style="western"><surname>Mittal</surname><given-names>GC</given-names></name><name name-style="western"><surname>Aguwa</surname><given-names>CN</given-names></name></person-group> (<year>1983</year>) <article-title>Preliminary pharmacological study of some Nigerian medicinal plants.</article-title> <source>Journal of Ethnopharmacology</source> <volume>8</volume>: <fpage>53</fpage>–<lpage>63</lpage>. doi: <ext-link ext-link-type="doi" xlink:href="10.1016/0378-8741(83)90089-2" xlink:type="simple">10.1016/0378-8741(83)90089-2</ext-link> </mixed-citation></ref><ref id="B7"><mixed-citation xmlns:xlink="http://www.w3.org/1999/xlink" xlink:type="simple"><person-group><name name-style="western"><surname>Ayoka</surname><given-names>AO</given-names></name><name name-style="western"><surname>Akomolafe</surname><given-names>RO</given-names></name><name name-style="western"><surname>Iwalewa</surname><given-names>EO</given-names></name><name name-style="western"><surname>Akanmu</surname><given-names>MA</given-names></name><name name-style="western"><surname>Ukponmwan</surname><given-names>OE</given-names></name></person-group> (<year>2006</year>) <article-title>Sedative, antiepileptic and antipsychotic effects of <italic><tp:taxon-name><tp:taxon-name-part taxon-name-part-type="genus">Spondias</tp:taxon-name-part> <tp:taxon-name-part taxon-name-part-type="species">mombin</tp:taxon-name-part></tp:taxon-name></italic> L. (<tp:taxon-name><tp:taxon-name-part taxon-name-part-type="family">Anacardiaceae</tp:taxon-name-part></tp:taxon-name>) in mice and rats.</article-title> <source>Journal of Ethnopharmacology</source> <volume>103</volume>: <fpage>166</fpage>–<lpage>175</lpage>. doi: <ext-link ext-link-type="doi" xlink:href="10.1016/j.jep.2005.07.019" xlink:type="simple">10.1016/j.jep.2005.07.019</ext-link> </mixed-citation></ref><ref id="B148"><mixed-citation xmlns:xlink="http://www.w3.org/1999/xlink" xlink:type="simple"><person-group><name name-style="western"><surname>Record</surname><given-names>SJ</given-names></name></person-group> (<year>1939</year>) <article-title>American woods of the family <tp:taxon-name><tp:taxon-name-part taxon-name-part-type="family">Anacardiaceae</tp:taxon-name-part></tp:taxon-name>.</article-title> <source>Tropical Woods</source> <volume>60</volume>: <fpage>11</fpage>–<lpage>45</lpage>. </mixed-citation></ref><ref id="B167"><mixed-citation xmlns:xlink="http://www.w3.org/1999/xlink" xlink:type="simple"><person-group><name name-style="western"><surname>Ter Welle</surname><given-names>JH</given-names></name><name name-style="western"><surname>Détienne</surname><given-names>P</given-names></name><name name-style="western"><surname>Terrazas</surname><given-names>T</given-names></name></person-group> (<year>1997</year>) <article-title>Wood and timber.</article-title> In: <person-group><name name-style="western"><surname>Görts-van Rijn</surname><given-names>ARA</given-names></name><name name-style="western"><surname>Jansen-Jacobs</surname><given-names>MJ</given-names></name></person-group> (<role>Eds</role>) <source>Flora of the Guianas, Series A (Phanerogams), <tp:taxon-name><tp:taxon-name-part taxon-name-part-type="family">Anacardiaceae</tp:taxon-name-part></tp:taxon-name></source>. <publisher-name>Royal Botanic Gardens</publisher-name>, <publisher-loc>Kew</publisher-loc> <volume>19</volume>: <fpage>48</fpage>–<lpage>67</lpage>. </mixed-citation></ref></ref-list></tp:taxon-treatment>
