# Supplementary material for: A revision of Spondias L. (Anacardiaceae) in the Neotropics
Source: PhytoKeys. 2015 Aug 5;(55):1–92. doi: 10.3897/phytokeys.55.8489 (PMC4547026; doi:10.3897/phytokeys.55.8489)
Supplement: XML Treatment for Spondias purpurea [file phytokeys.55.8489-treatment8.xml]

<!DOCTYPE tp:taxon-treatment
  PUBLIC "-//TaxonX//DTD Taxonomic Treatment Publishing DTD v0 20100105//EN" "tax-treatment-NSO.dtd">
<tp:taxon-treatment xmlns:tp="http://www.plazi.org/taxpub"><tp:treatment-meta><kwd-group><label>Taxon classification</label><kwd><named-content content-type="kingdom">Plantae</named-content></kwd><kwd><named-content content-type="order">Sapindales</named-content></kwd><kwd><named-content content-type="family">Anacardiaceae</named-content></kwd></kwd-group><mixed-citation publication-type="journal"><person-group><name><surname>Mitchell</surname><given-names>John D.</given-names></name><name><surname>Daly</surname><given-names>Douglas C.</given-names></name></person-group><article-title>A revision of <italic><tp:taxon-name><tp:taxon-name-part taxon-name-part-type="genus">Spondias</tp:taxon-name-part></tp:taxon-name></italic> L. (<tp:taxon-name><tp:taxon-name-part taxon-name-part-type="family">Anacardiaceae</tp:taxon-name-part></tp:taxon-name>) in the Neotropics</article-title><source>PhytoKeys</source><day>5</day><month>8</month><year>2015</year><volume>2015</volume><issue>55</issue><fpage>1</fpage><lpage>92</lpage><pub-id pub-id-type="doi">10.3897/phytokeys.55.8489</pub-id></mixed-citation></tp:treatment-meta><tp:nomenclature><tp:taxon-name>
                        <tp:taxon-name-part taxon-name-part-type="genus">Spondias</tp:taxon-name-part>
                        <tp:taxon-name-part taxon-name-part-type="species">purpurea</tp:taxon-name-part>
                    </tp:taxon-name><tp:taxon-authority>L., Sp. pl., ed. 2, 1: 613. 1762.</tp:taxon-authority><xref ref-type="fig" rid="F2">Figs 2</xref><xref ref-type="fig" rid="F3">, 3</xref><xref ref-type="fig" rid="F4">, 4</xref><xref ref-type="fig" rid="F14">, 14</xref><xref ref-type="fig" rid="F16">, 16</xref><xref ref-type="fig" rid="F22">, 22</xref><tp:nomenclature-citation-list><tp:nomenclature-citation><tp:taxon-name><tp:taxon-name-part taxon-name-part-type="genus">Spondias</tp:taxon-name-part> <tp:taxon-name-part taxon-name-part-type="species">myrobalanus</tp:taxon-name-part></tp:taxon-name><comment> L., Fl. jamaic. 16. 1759, nom. illegit. (based on same type as <italic><tp:taxon-name><tp:taxon-name-part taxon-name-part-type="genus">Spondias</tp:taxon-name-part> <tp:taxon-name-part taxon-name-part-type="species">purpurea</tp:taxon-name-part></tp:taxon-name></italic>, vide <xref ref-type="bibr" rid="B77">Jarvis 2007</xref>: 871; not homotypic with <italic><tp:taxon-name><tp:taxon-name-part taxon-name-part-type="genus">Spondias</tp:taxon-name-part> <tp:taxon-name-part taxon-name-part-type="species">myrobalanus</tp:taxon-name-part></tp:taxon-name></italic> L., Syst. nat., ed. 10, 2: 1036. 1759). Type. Based on <italic><tp:taxon-name><tp:taxon-name-part taxon-name-part-type="genus">Spondias</tp:taxon-name-part> <tp:taxon-name-part taxon-name-part-type="species">purpurea</tp:taxon-name-part></tp:taxon-name></italic> L.</comment></tp:nomenclature-citation><tp:nomenclature-citation><tp:taxon-name><tp:taxon-name-part taxon-name-part-type="genus">Spondias</tp:taxon-name-part> <tp:taxon-name-part taxon-name-part-type="species">myrobalanus</tp:taxon-name-part></tp:taxon-name><comment> sensu Jacq., Select. stirp. amer. hist., 139, t. 88. 1763, non L., Fl. jamaic., 1759.</comment></tp:nomenclature-citation><tp:nomenclature-citation><tp:taxon-name><tp:taxon-name-part taxon-name-part-type="genus">Spondias</tp:taxon-name-part> <tp:taxon-name-part taxon-name-part-type="species">cirouella</tp:taxon-name-part></tp:taxon-name><comment> sensu Tussac, Fl. Antill. 3: 37, t. 8. 1824, excl. synonyms of <italic><tp:taxon-name><tp:taxon-name-part taxon-name-part-type="genus">Spondias</tp:taxon-name-part> <tp:taxon-name-part taxon-name-part-type="species">mombin</tp:taxon-name-part></tp:taxon-name></italic> L. <italic><tp:taxon-name><tp:taxon-name-part taxon-name-part-type="genus">Spondias</tp:taxon-name-part> <tp:taxon-name-part taxon-name-part-type="species">jocote-amarillo</tp:taxon-name-part></tp:taxon-name></italic> Kosterm., Kedondong, Ambarella, Amra – The <tp:taxon-name><tp:taxon-name-part taxon-name-part-type="subfamily">Spondioideae</tp:taxon-name-part></tp:taxon-name> (<tp:taxon-name><tp:taxon-name-part taxon-name-part-type="family">Anacardiaceae</tp:taxon-name-part></tp:taxon-name>) in Asia and the Pacific area: 27. 1991, nom. nov. based on <italic><tp:taxon-name><tp:taxon-name-part taxon-name-part-type="genus">Spondias</tp:taxon-name-part> <tp:taxon-name-part taxon-name-part-type="species">cirouella</tp:taxon-name-part></tp:taxon-name></italic> Tussac).</comment></tp:nomenclature-citation><tp:nomenclature-citation><tp:taxon-name>
                        <tp:taxon-name-part taxon-name-part-type="genus">Spondias</tp:taxon-name-part>
                        <tp:taxon-name-part taxon-name-part-type="species">purpurea</tp:taxon-name-part>
                    </tp:taxon-name><comment>Type [icon]: Tussac, Fl. Antill. 3: 37, t. 8. 1824 (lectotype, designated by Kostermans, l.c.: 27).</comment></tp:nomenclature-citation><tp:nomenclature-citation><tp:taxon-name><tp:taxon-name-part taxon-name-part-type="genus">Warmingia</tp:taxon-name-part> <tp:taxon-name-part taxon-name-part-type="species">pauciflora</tp:taxon-name-part></tp:taxon-name><comment> Engl. in Mart., Fl. bras. 12(2): 281, t. 57. 1874.</comment></tp:nomenclature-citation><tp:nomenclature-citation><tp:taxon-name>
                        <tp:taxon-name-part taxon-name-part-type="genus">Spondias</tp:taxon-name-part>
                        <tp:taxon-name-part taxon-name-part-type="species">purpurea</tp:taxon-name-part>
                    </tp:taxon-name><comment>Type. Peru. Tarapoto (cult.), Jul 1855, Spruce 4093 (lectotype: K!, here designated; isolectotypes: C, GH!, P!).</comment></tp:nomenclature-citation><tp:nomenclature-citation><tp:taxon-name><tp:taxon-name-part taxon-name-part-type="genus">Spondias</tp:taxon-name-part> <tp:taxon-name-part taxon-name-part-type="species">mexicana</tp:taxon-name-part></tp:taxon-name><comment> S. Watson, Proc. Amer. Acad. Arts 22: 403. 1887.</comment></tp:nomenclature-citation><tp:nomenclature-citation><tp:taxon-name>
                        <tp:taxon-name-part taxon-name-part-type="genus">Spondias</tp:taxon-name-part>
                        <tp:taxon-name-part taxon-name-part-type="species">purpurea</tp:taxon-name-part>
                    </tp:taxon-name><comment>Type. Mexico. Jalisco: Tequila, Aug-Sep 1886, E. Palmer 408 (lectotype: US-2 sheets!, here designated; isolectotypes: GH!, K!, NY!, PH!).</comment></tp:nomenclature-citation><tp:nomenclature-citation><tp:taxon-name><tp:taxon-name-part taxon-name-part-type="genus">Spondias</tp:taxon-name-part> <tp:taxon-name-part taxon-name-part-type="species">purpurea</tp:taxon-name-part> <tp:taxon-name-part taxon-name-part-type="authority">L.</tp:taxon-name-part> <tp:taxon-name-part taxon-name-part-type="infraspecific-rank">var.</tp:taxon-name-part> <tp:taxon-name-part taxon-name-part-type="variety">munita</tp:taxon-name-part></tp:taxon-name><comment> I.M. Johnst., Sargentia 8: 182–183. 1949.</comment></tp:nomenclature-citation><tp:nomenclature-citation><tp:taxon-name>
                        <tp:taxon-name-part taxon-name-part-type="genus">Spondias</tp:taxon-name-part>
                        <tp:taxon-name-part taxon-name-part-type="species">purpurea</tp:taxon-name-part>
                    </tp:taxon-name><comment>Type. Panama. San José Island, Perlas Archipelago (55 mi. SSE of Balboa), 29 Mar 1945, <italic>I.M. Johnston 573</italic> (lectotype: US!, here designated; isolectotype: GH!).</comment></tp:nomenclature-citation><tp:nomenclature-citation><tp:taxon-name><tp:taxon-name-part taxon-name-part-type="genus">Spondias</tp:taxon-name-part> <tp:taxon-name-part taxon-name-part-type="species">negrosensis</tp:taxon-name-part></tp:taxon-name><comment> Kosterm., Kedondong, Ambarella, Amra – The Spondiadeae (<tp:taxon-name><tp:taxon-name-part taxon-name-part-type="family">Anacardiaceae</tp:taxon-name-part></tp:taxon-name>) in Asia and the Pacific area: 27. 1991.</comment></tp:nomenclature-citation><tp:nomenclature-citation><tp:taxon-name>
                        <tp:taxon-name-part taxon-name-part-type="genus">Spondias</tp:taxon-name-part>
                        <tp:taxon-name-part taxon-name-part-type="species">purpurea</tp:taxon-name-part>
                    </tp:taxon-name><comment>Type. Philippines, Luzon, Rov. Rizal, Panay, Merrill, Sp. blancoan. 639 (holotype: BO n.v.; isotypes: NY!, US!, W!).</comment></tp:nomenclature-citation></tp:nomenclature-citation-list></tp:nomenclature><tp:treatment-sec sec-type="Type"><title>Type</title><p>[icon]. “<italic>Myrobalanus minor folio fraxini alato, fructu purpureo</italic>” etc. (lectotype, designated by Bornstein in <xref ref-type="bibr" rid="B72">Howard 1989</xref>: Sloane, Voy. Jamaica 2: 126, t. 219, Figs <xref ref-type="fig" rid="F3">3</xref>–<xref ref-type="fig" rid="F5">5</xref>. 1725. (Typotype): herb. Sloane 7: 66 (BM-SL!)).</p></tp:treatment-sec><tp:treatment-sec sec-type="Description"><title>Description.</title><p><italic><tp:taxon-name><tp:taxon-name-part taxon-name-part-type="genus">Dioecious</tp:taxon-name-part> <tp:taxon-name-part taxon-name-part-type="species">trees</tp:taxon-name-part></tp:taxon-name></italic>, sometimes shrubby and broadly branching, often deciduous for long periods, reproductive height 3–15 m.Trunk 10–50 cm diam, <italic>outer bark</italic> pinkishgray to dark gray, smooth or ornamented with corky spinose projections to 6.2 cm long (<italic>Johnston 964</italic>, GH), sometimes with spinose short shoots; <italic>inner bark</italic> whitish with brown striations. <italic>Trichomes</italic> of three types: uncinate to crispate (rarely erect) 0.1–0.2 mm long, erect bristles to 0.05 mm long (only sometimes on calyx), and capitate glandular hairs (when present, on bract margin, distally on pedicel, and on calyx). Often leafless for extended periods. <italic>Leaves</italic> 2–13jugate, 6–28 cm long; petiole 2–5.2 cm long, rachis sometimes subalate, petiole and rachis glabrous or with dense uncinate hairs; lateral petiolules 1–4 mm long, the terminal one to 15 mm long, hairs as on rachis; basal leaflets 1.4–5 × 0.9–2.6 cm, obovate, other laterals 3–6.8 × 1–2.7 cm, elliptic, oblanceolate, or obovate, terminal leaflet 2.6–5.6 × 1.1–2.9 cm, obovate; leaflet apex obtuse to acute, occasionally retuse or slightly acuminate, the acumen to 5 mm long, apex tip mucronate and glandular, often breaking off; lateral lamina usually medially and basally asymmetric, the acroscopic side of base obtuse, the basiscopic side cuneate or attenuate, basal insertion symmetric and decurrent, leaflets chartaceous and dull; margin flat, entire to serrulate toward apex, the teeth irregularly spaced, concavo-convex, the tooth apex setose (setae often deciduous). <italic>Inflorescences</italic> axillary and trees often ramiflorous, developing before or during leaf flush, staminate inflorescences 1–16 cm long, 2–3 mm diam near base with secondary axes to 1.4 cm long, the pistillate inflorescences 1–4.5 cm long with secondary axes to 8 mm long; axes glabrous or with sparse to dense uncinate hairs; bracts subtending inflorescences to 1.5 mm long, those subtending secondary axes to 1–2 mm long, bracteoles 0.6–0.8 mm long, lanceolate to ovate, apex acute; pedicel (0.5) 1.7–3.6 mm long, portion distal to articulation 0.3–1 mm long, the distal portion sometimes with capitate glandular hairs. <italic>Calyx</italic> 1–1.6 mm long overall, aestivation quincuncial, lobes 0.7–1 mm long, rotund to broadly ovate, usually red to purple (Fonnegra &amp; Corral 1633, NY), abaxially with sparse to dense erect bristles to 0.05 mm, the margin ciliate; corolla aestivation quincuncial, petals 2.5–3(3.5) × 0.85–1.2 mm, oblong-lanceolate to narrowly ovate, apex acute, usually red to purple, sometimes yellow, cream, or white, glabrous, the margin ciliate with straight to curved whitish hairs to 0.1 mm, suberect at anthesis; in <italic>staminate flowers</italic> the stamens suberect, the antesepalous and antepetalous ones 2–2.35 and 1.45–1.7 mm long, respectively, the anthers 0.8–1 mm and 0.65–0.85 mm long, respectively, in dorsiventral view broadly oblong to ovate, in lateral view oblong, the disk 0.25–0.5 mm tall, 0.4–0.7 mm thick, summit rugose and outer margin crenellate, pink; pistillode consisting of (3)4–5 erect, awn-shaped, parenchymatous styles 0.6–1 mm long; in <italic>pistillate flowers</italic> the antesepalous and antepetalous staminodes 2.3–2.5 and 1.5–2 mm, respectively, the anthers 0.4–0.55 and 0.5–0.6 mm, respectively, in dorsiventral view broadly oblong (antesepalous ones) or ovate (antepetalous ones), in lateral view oblong; disk 0.4–0.6 mm tall, 0.25–0.5 mm thick, summit very slightly undulate and outer margin nearly entire; pistil 1–1.5 mm long, depressed-ovoid to subcylindrical overall, tinged red toward apex, divided less than half its length into thickly subulate, divergent styles ca. 0.3–0.8 mm long, shorter than the ovary and separated by the flat roof of the ovary, each terminating in a thin, introrse, obovate stigma. <italic>Fruits</italic> 2.5–5 × 0.5–3 cm (dry), oblong to obovoid, maturing yellow to (reddish) orange or red, the surface smooth, often glossy; pyrene oblong, bony. <italic>Seedlings</italic> (Magallanes 3887, NY) with linear cotyledons (<xref ref-type="bibr" rid="B41">Duke 1965</xref>), first eophylls alternate and trifoliate, serrate, subsequent ones pinnate.</p><p><italic>Leaflet venation</italic>: Fimbrial vein absent; secondary veins 5–10 pairs, usually arcuate, spacing decreasing toward apex and increasing toward base, angle acute and slightly irregular but increasing toward apex and decreasing toward base, insertion excurrent or decurrent; intersecondaries average &lt;1 per intercostal area, perpendicular to midvein and slightly acroflexed; epimedial tertiaries 1 per intercostal area, perpendicular to midvein; intercostal tertiary fabric irregular-reticulate and strongly admedially ramified; quaternaries irregular-reticulate and freely ramified, areolation at tertiary and quaternary ranks, FEVs highly branched, dendritic, with some terminal thickening; marginal ultimate venation mostly looped; on abaxial side the midvein and secondaries flat to prominulous, glabrous except midvein often sparsely pubescent toward the base, the surface sparsely to densely micro-pustulate, on adaxial side the midvein prominulous and secondaries flat to prominulous, glabrous except the midvein sparsely to densely pubescent.</p></tp:treatment-sec><tp:treatment-sec sec-type="Distribution"><title>Distribution.</title><p><italic><tp:taxon-name><tp:taxon-name-part taxon-name-part-type="genus">Spondias</tp:taxon-name-part> <tp:taxon-name-part taxon-name-part-type="species">purpurea</tp:taxon-name-part></tp:taxon-name></italic> naturally grows in tropical deciduous forests from NW Mexico to Panama and possibly N Colombia; its cultivated distribution extends well beyond its native distribution, and its true range is complicated by its long association with humans. In some areas where the species has been assumed to be native, some evidence suggests that it has been introduced; for example, <xref ref-type="bibr" rid="B75">Janzen (1985)</xref> reported that <italic><tp:taxon-name><tp:taxon-name-part taxon-name-part-type="genus">Spondias</tp:taxon-name-part> <tp:taxon-name-part taxon-name-part-type="species">purpurea</tp:taxon-name-part></tp:taxon-name></italic> and <italic><tp:taxon-name><tp:taxon-name-part taxon-name-part-type="genus">Spondias</tp:taxon-name-part> <tp:taxon-name-part taxon-name-part-type="species">mombin</tp:taxon-name-part></tp:taxon-name></italic> co-occurred in Guanacaste Province in Costa Rica, but he observed that the former was usually found near roads and trails. Miller (<xref ref-type="bibr" rid="B117">Miller and Schaal 2005</xref>) and others have noted that <italic><tp:taxon-name><tp:taxon-name-part taxon-name-part-type="genus">Spondias</tp:taxon-name-part> <tp:taxon-name-part taxon-name-part-type="species">purpurea</tp:taxon-name-part></tp:taxon-name></italic> produces fruit parthenocarpically where it is not native, and it is known that the species is propagated asexually in many places, but the observations of Janzen and others suggests that it can reproduce sexually outside its native range.</p></tp:treatment-sec><tp:treatment-sec sec-type="Ecology"><title>Ecology.</title><p><italic><tp:taxon-name><tp:taxon-name-part taxon-name-part-type="genus">Spondias</tp:taxon-name-part> <tp:taxon-name-part taxon-name-part-type="species">purpurea</tp:taxon-name-part></tp:taxon-name></italic> grows in highly seasonal tropical (semi-)deciduous forests (<xref ref-type="bibr" rid="B116">Miller and Knouft 2006</xref>), and it appears to thrive best in dry conditions; for example, at Chamela Biological Reserve in Jalisco, Mexico, it was much less abundant in semi-deciduous forest than in adjacent deciduous forest (<xref ref-type="bibr" rid="B107">Mandujano et al. 1994</xref>), where it is sympatric with <italic><tp:taxon-name><tp:taxon-name-part taxon-name-part-type="genus">Bursera</tp:taxon-name-part></tp:taxon-name></italic> spp., <italic><tp:taxon-name><tp:taxon-name-part taxon-name-part-type="genus">Cyrtocarpa</tp:taxon-name-part> <tp:taxon-name-part taxon-name-part-type="species">procera</tp:taxon-name-part></tp:taxon-name></italic> and <italic><tp:taxon-name><tp:taxon-name-part taxon-name-part-type="genus">Comocladia</tp:taxon-name-part></tp:taxon-name></italic> sp. (<xref ref-type="bibr" rid="B99">Lott 2002</xref>). Still, it thrives in a broad range of habitats and soil types, and its cultivated range is primarily in more humid environments. It has been found (probably cultivated) at elevations up to 1200 m in both Mexico and Ecuador.</p><p>Given this species’ broad distribution, its known phenology is broken down by region. Mexico: flowering Dec-Aug, fruiting May-Sep; Central America: flowering Dec-Sep, fruiting Mar-Oct; NW South America west of the Andes: flowering Feb-Oct; remainder of N South America: flowering (Jan) Sep–Nov.</p><p>Several studies in Mexico have shown that this species is markedly deciduous and flowers when leafless, while the fruits mature near the interface of the dry/leafless and <!--PageBreak-->wetter/leafy seasons. In Sinaloa, the trees were leafless from Jan-May, flowering in Feb-Mar and fruiting in Jun, and in Puebla the trees were leafless Jan-Apr, flowering Dec-Jan and fruiting Apr–May (<xref ref-type="bibr" rid="B35">Cuevas 1994</xref>), while in Chamela (Jalisco) the trees were leafless Nov-Jun, flowering in Feb and the fruits maturing in May (<xref ref-type="bibr" rid="B25">Bullock and Solís-Magallanes 1990</xref>).</p><p><italic><tp:taxon-name><tp:taxon-name-part taxon-name-part-type="genus">Spondias</tp:taxon-name-part> <tp:taxon-name-part taxon-name-part-type="species">purpurea</tp:taxon-name-part></tp:taxon-name></italic> dispersal was studied in detail by <xref ref-type="bibr" rid="B107">Mandujano et al. (1994)</xref> in a deciduous forest in Chamela, Mexico. They found that the major dispersers were white-tailed deer, collared peccaries (see also <xref ref-type="bibr" rid="B111">Martínez-Romero and Mandujano 1995</xref>), coatis, gray foxes, chachalacas, orioles, and ctenosaurs. At Chamela there was no evidence of bat dispersal, although <xref ref-type="bibr" rid="B95">Lobova et al. (2009)</xref> cite references containing observations of this species being dispersed by several species of bats. White-faced capuchin monkeys were observed dispersing fruits of <italic><tp:taxon-name><tp:taxon-name-part taxon-name-part-type="genus">Spondias</tp:taxon-name-part> <tp:taxon-name-part taxon-name-part-type="species">purpurea</tp:taxon-name-part></tp:taxon-name></italic> at Santa Rosa National Park in Costa Rica (<xref ref-type="bibr" rid="B53">Freese 1977</xref>).</p></tp:treatment-sec><tp:treatment-sec sec-type="Common names"><title>Common names.</title><p>This species has been recorded as being called ciruela or ciruelo in Colombia, the Dominican Republic, Mexico (Jalisco), Puerto Rico, Brazil (as ciriguela), Ecuador, Panama, Honduras, and Bolivia, and called jocote in Costa Rica, Nicaragua, Belize, Panama, Honduras, and El Salvador. Other common names include the following: Bahamas: Hog plum (Howard &amp; Howard 10049, NY); Belize: ab-úl (Maya, Balick et al. 2467, NY), huhun (Maya, Lentz et al. 2436, NY), mombin, golden plum, hog plum (Riesema &amp; Beveridge 52208, NY); Colombia, Antioquia: hobo colorado, jobo colorado (Fonnegra G. &amp; Corral 1633, NY); Costa Rica: jocote invierno (Miller &amp; Paschke 206, NY); Dominican Republic: jobo (Peláez F. 1230, NY); El Salvador: jocote de iguana (Rosales 2198, NY); jocote de pava (Rosales 297, NY; Sandoval 1210, MO); French West Indies: monbin cirouellier (Tussac 3: 37, t. 8. 1824); French Guiana: mope, puune (Boní; Fleury 729, NY); sewal (Haitian; Prévost 1988, NY); Grenada: Chili plum (Broadway s.n., NY); Guatemala: té-pah pom, jocote de coche (Castillo &amp; Castillo 1792, NY); Guyana: Surinam plum (Omawale &amp; Persaud 118, NY); Honduras: jocote rojo, tronadora (Miller et al. 149, NY), jobo de chancho (Molina &amp; Molina 35164, NY); Jamaica: plum (Yuncker 18612, NY); Martinique: prune d’Espagne (Duss 326, NY); Mexico, Chiapas: xo-ko (Nahuatl, Miller et al. 324, NY); jobo (Miller et al. 327, NY); pitch-kuhl (Popoluca, Miller et al. 323, NY); Guerrero: ciruelo de jardín (Germán et al. 239, NY); México: ciruelo del zorro (Hinton 3217, NY); Oaxaca: cuachalalate (Flores M. 1218, NY); Sinaloa: ciruelo de coyote (Gentry 7108, NY); Puebla: guajite (Nahuatl, Mendoza &amp; Amith 1447, NY), ciruela simarrón (Spanish, Mendoza &amp; Amith 1447, NY); Veracruz: ciruelo natural (Miller et al. 314, NY); Nicaragua: walak (Ulwa, Coe 2959, MO) Puerto Rico: jobillo (Little, Jr. 16442, NY); Panama: ciruela san juanero (Miller et al. 294, NY), ciruela morada (Miller et al. 237, NY), jobito (Miller et al. 258, NY), ciruela traqueadora (Miller et al. 241, NY); ciruela amarilla (Miller et al. 252, NY); ciruela de casa (Miller et al. 255, NY); Peru. San Martin: ushún (Schunke Vigo 14495, NY).</p></tp:treatment-sec><tp:treatment-sec sec-type="Economic botany"><title>Economic botany.</title><p>Some cultivated populations preserve genetic diversity of the species which may have been lost from wild populations (<xref ref-type="bibr" rid="B117">Miller and Schaal 2005</xref>); this is due to the highly fragmented and reduced extent of tropical dry forests in Mexico <!--PageBreak-->and Central America (<xref ref-type="bibr" rid="B126">Mooney et al. 1995</xref>). In addition to being introduced and possibly naturalized in tropical America, it has also been introduced in the Paleotropics, especially in the Philippines (not coincidentally a former Spanish colony).</p><p>Most cultivated populations of <italic><tp:taxon-name><tp:taxon-name-part taxon-name-part-type="genus">Spondias</tp:taxon-name-part> <tp:taxon-name-part taxon-name-part-type="species">purpurea</tp:taxon-name-part></tp:taxon-name></italic> are apparently parthenocarpic (<xref ref-type="bibr" rid="B78">Juliano 1932</xref>, <xref ref-type="bibr" rid="B117">Miller and Schaal 2005</xref>); the major means of propagation is by stem cuttings (<xref ref-type="bibr" rid="B35">Cuevas 1994</xref>, <xref ref-type="bibr" rid="B105">Macía-Barco and Barfod 2000</xref>). The species is sometimes grown in large orchards, but it is most commonly planted as a living fence or as individual fruit trees in home gardens.</p><p>The primary use is for its fruits, which are eaten raw or made into juices, alcoholic beverages (for flavoring or fermented), or less often preserves (<xref ref-type="bibr" rid="B128">Morton 1987</xref>, <xref ref-type="bibr" rid="B35">Cuevas 1994</xref>, <xref ref-type="bibr" rid="B104">Macía-Barco 1997</xref>). The fruits are reportedly high in vitamin C (<xref ref-type="bibr" rid="B87">Kolzio and Macía-Barco 1998</xref>). The fruits of cultivated varieties range in color from red, orange, green, or purple; the pulp (mesocarp) is usually thicker, sweeter and less acid than that of wild populations. The leaves and young shoots have been boiled or used in salads (<xref ref-type="bibr" rid="B89">Lim 2012</xref>). Phylogeographic evidence suggests multiple domestications of the species (<xref ref-type="bibr" rid="B117">Miller and Schaal 2005</xref>, <xref ref-type="bibr" rid="B118">2006</xref>; <xref ref-type="bibr" rid="B115">Miller 2008</xref>).</p><p>A limited number of medicinal uses for the species have been recorded. In French Guiana it has been used to purify the blood (“clarifie le sang,” Prévost 1988, NY; plant part and preparation not specified). In Panama, a leaf infusion has been used for skin problems (<italic>Miller et al. 260</italic>, NY). In Sinaloa, Mexico, the leaves are eaten raw (<italic>H. S. Gentry 7108</italic>, NY). In Nicaragua, a decoction of the bark and leaves is used as an abortifacient and to treat fever, malaria, diarrhea (Coe 2959, MO).</p></tp:treatment-sec><tp:treatment-sec sec-type="Selected specimens examined"><title>Selected specimens examined.</title><p><bold>BAHAMAS</bold>. <bold>Andros</bold>: Mangrove Cay, along ridge road in Grant’s Town, 23 July 1978, Correll 50042 (NY). <bold>BELIZE</bold>. <bold>Cayo District</bold>: Arenal Village, on Guatemalan border near Benque Viejo del Carmen, 17 Aug 1981, Ratter R4669 (NY). <bold>BOLIVIA</bold>. <bold>Santa Cruz</bold>: Prov. Andrés Ibánez, 8–10 km S of center of Santa Cruz city, <named-content xmlns:xlink="http://www.w3.org/1999/xlink" content-type="dwc:verbatimCoordinates" xlink:type="simple">17°52'S, 63°10'W</named-content>, 1 Jan 1992, B. Mostacedo 237 (MO); Prov. Velasco, Parque Nacional Noel Kempff M., Campamento La Torre, <named-content xmlns:xlink="http://www.w3.org/1999/xlink" content-type="dwc:verbatimCoordinates" xlink:type="simple">13°38'24"S, 60°47'45"W</named-content>, 23 Nov 1993, Quevedo et al. 2548 (NY). <bold>BRAZIL</bold>. <bold>Acre</bold>: Mun. Rio Branco, Fazenda Experimental Catuaba, off km 22 of BR-364 (Rio Branco-Porto Velho), 500 m from highway by house along un paved road leading to station, <named-content xmlns:xlink="http://www.w3.org/1999/xlink" content-type="dwc:verbatimCoordinates" xlink:type="simple">10°06'S, 67°36'W</named-content>, 23 Sep, Daly 13105 (HUFAC, NY); <bold>Amazonas</bold>: Manaus, Chapéu de Palha, Vila Municipal (cultivated), 22 Dec 1973, Prance &amp; Steward 20105 (NY); <bold>Bahia</bold>: Mun. Juazeiro, 7 km S of Juazeiro along BR407, grounds of Pousada Juazeiro (cultivated), <named-content xmlns:xlink="http://www.w3.org/1999/xlink" content-type="dwc:verbatimCoordinates" xlink:type="simple">9°25'S, 40°35'W</named-content>, 23 Jan 1993, Thomas et al. 9567 (NY); <bold>Mato Grosso do Sul</bold>: Mun. Jardim, Boqueirão, (cultivated), 14 Mar 2004, Hatschbach et al. 77113 (US). <bold>COLOMBIA</bold>. Antioquia: Mpio. de Venecia, 4.2 km E of Bolombolo on road to Venecia, Hacienda La Plata (cultivated), <named-content xmlns:xlink="http://www.w3.org/1999/xlink" content-type="dwc:verbatimCoordinates" xlink:type="simple">6°01'N, 75°48'W</named-content>, elev. 920 m, 12 Mar 1987, Zarucchi &amp; Echeverry 4665 (MO, NY); <bold>Chocó</bold>: Riosucio, Sautata, Parque Nacional Las Katios, <named-content xmlns:xlink="http://www.w3.org/1999/xlink" content-type="dwc:verbatimCoordinates" xlink:type="simple">7°50'N, 77°06'W</named-content>, 90 m, 11 Feb 1992, Palacio 25 (MEDEL); <bold>Huila</bold>: outskirts of Garzón town, near <named-content xmlns:xlink="http://www.w3.org/1999/xlink" content-type="dwc:verbatimCoordinates" xlink:type="simple">2°11'57"N, 75°38'59"W</named-content>, elev. ca. 780 m, 23 Oct 2010, (cult.) Daly et al. 13968 (COAH, NY). <bold>Santa Marta</bold>: Masinga, elev. 250 ft., 27 Mar 1898, H. H. Smith 1746 (GH, NY). <bold>COSTA RICA</bold>. <bold>Guanacaste</bold>: Cantón Bagaces, Valle del Tempisque, Sen<!--PageBreak-->dero La Venada y Sendero Guayacancito, <named-content xmlns:xlink="http://www.w3.org/1999/xlink" content-type="dwc:verbatimCoordinates" xlink:type="simple">10°21'N, 85°21'W</named-content>, 24 May 1994, Chavarría 958 (NY); <bold>Puntarenas</bold>: Cabo Blanco Nature Reserve, 0–200 m, <named-content xmlns:xlink="http://www.w3.org/1999/xlink" content-type="dwc:verbatimCoordinates" xlink:type="simple">9°35'N, 85°06'W</named-content>, 1–7 Dec 1969, Burger &amp; Liesner 6667 (NY). <bold>CUBA</bold>. <bold>Camaguey</bold>: Cayo Ballenato Grande (cultivated), 22 Mar 1909, Shafer 1035a (NY); <bold>Pinar del Río</bold>: Guayabal, 24 Feb. 1911, Britton et al. 9592 (NY). <bold>DOMINICAN REPUBLIC</bold>. <bold>La Vega</bold>: 2–3 km from Higuero (de Bayacanes) toward Jagua Gorda, <named-content xmlns:xlink="http://www.w3.org/1999/xlink" content-type="dwc:verbatimCoordinates" xlink:type="simple">19°15'N, 70°36'W</named-content>, elev. 280 m, 29 Sep 1981, Zanoni et al. 16840 (NY). <bold>ECUADOR</bold>. <bold>Esmeraldas</bold>: Borbón, edge of town (“planted?”), 25 Apr 1943, Little 6366 (NY); <bold>Guayas</bold>: Isla Puná, path from Puná Nueva to Las Pozas, <named-content xmlns:xlink="http://www.w3.org/1999/xlink" content-type="dwc:verbatimCoordinates" xlink:type="simple">2°45'S, 79°54'W</named-content>, 28 May 1987, J. Madsen 63428 (NY); <bold>Loja</bold>: Bosque Petrificado de Puyango on Loja side of river, <named-content xmlns:xlink="http://www.w3.org/1999/xlink" content-type="dwc:verbatimCoordinates" xlink:type="simple">3°54'S, 80°54'W</named-content>, elev. 380 m, 24 Aug 1996, Lewis 2520 (MO). <bold>EL SALVADOR. Ahuachapán</bold>: Río Paz, along Canaleto Road, <named-content xmlns:xlink="http://www.w3.org/1999/xlink" content-type="dwc:verbatimCoordinates" xlink:type="simple">13°54'02"N, 90°01'96"W</named-content>, elev. 101 m, 6 Mar 2002, Monro et al. 3624 (MO). <bold>FRENCH GUIANA</bold>: Bourg de Maripasoula, basin of Maroni River (cultivated), <named-content xmlns:xlink="http://www.w3.org/1999/xlink" content-type="dwc:verbatimCoordinates" xlink:type="simple">3°37'N, 54°05'W</named-content>, 9 Dec 1988, Fleury 729 (NY). <bold>GRENADA</bold>: St. Patrick, River Sallee, <named-content xmlns:xlink="http://www.w3.org/1999/xlink" content-type="dwc:verbatimCoordinates" xlink:type="simple">12°12'N, 61°37'W</named-content>, 15 June 2001, Hawthorne et al. 519 (FHO, NY). <bold>GUATEMALA</bold>. <bold>Alta Verapaz</bold>: Kobán, elev. 1350 m, 1907, von Türckheim II=1778 (GH); <bold>Izabal</bold>: Puerto Barrios, ca. 20 km from town on road to Machacas (cultivated), <named-content xmlns:xlink="http://www.w3.org/1999/xlink" content-type="dwc:verbatimCoordinates" xlink:type="simple">15°46'N, 88°32'W</named-content>, 9 Mar 1988, Marshall et al. 356 (NY). <bold>GUYANA</bold>: <bold>Demerara</bold>: east coast, Nabaclis (cultivated), 30 Jun 1970, Omawale &amp; Persaud 118 (NY). <bold>HONDURAS</bold>. <bold>Comayagua</bold>: 75 mi. SW of Salitron, <named-content xmlns:xlink="http://www.w3.org/1999/xlink" content-type="dwc:verbatimCoordinates" xlink:type="simple">15°00'58"N, 87°35'14"W</named-content>, 15 May 1981, Meigs 1197 (BRIT). <bold>JAMAICA</bold>. <bold>Manchester</bold>: Marshall’s Pen, 2.25 map miles NW of Mandeville, 2300 ft, 8 Jun 1976, Thorne &amp; Proctor 48066 (NY). <bold>MARTINIQUE</bold>: SaintPierre (cultivated), 1879, Père Duss 326 (NY). <bold>MEXICO</bold>. <bold>Campeche</bold>: Mpio. Calakmul, Zoh-Laguna, elev. 290 m, <named-content xmlns:xlink="http://www.w3.org/1999/xlink" content-type="dwc:verbatimCoordinates" xlink:type="simple">18°35'39"N, 89°24'48"W</named-content>, 19 May 1997 (MO). <bold>Chiapas</bold>: San Miguel Chimalapa, old road to Sta. María Chimalapa y Cofraclia, <named-content xmlns:xlink="http://www.w3.org/1999/xlink" content-type="dwc:verbatimCoordinates" xlink:type="simple">16°42'20"N, 93°31'56"W</named-content>, elev. 652 m, 14 Jun 2002, Miller et al. 323 (NY); <bold>Colima</bold>: Manzanillo, 1–31 Dec 1890, Palmer 998 (GH, NY); <bold>Guerrero</bold>: Mun. Eduardo Neri (Zumpango del Río), Amyaltepec, between there and Xalitla, Puerto el Rancho, hill E of intersection of roads to Amyaltepec, Xalitle, San Juan, toward río Tepecuacuilco, <named-content xmlns:xlink="http://www.w3.org/1999/xlink" content-type="dwc:verbatimCoordinates" xlink:type="simple">17°58'00"N, 99°31'50"W</named-content>, elev. 900 m, 4 Oct 2001, Amith &amp; Hall 241 (NY); <bold>Jalisco</bold>: Chamela: Mpio. La Huerta, Estación de Biología, Chamela (UNAM), 12 Dec 1982, Bullock 1061 (MO); San Francisco de Ixcatán, Paso de Guadalupe (cult. from wild-collected seed), elev. 934 m, <named-content xmlns:xlink="http://www.w3.org/1999/xlink" content-type="dwc:verbatimCoordinates" xlink:type="simple">20°50'16"N, 103°19'37"W</named-content>, 23 May 2002, Miller et al. 275 (NY); <bold>México</bold>: Dto. Temascaltepec, Tejupilco, elev. 1340 m, 27 Jan 1933, Hinton 3217 (A, NY); <bold>Michoacán</bold>: Mun. Apatzingan, Chiquihuitillo, ca. 5 km SE of Apatzingan along road to Nueva Italia (cultivated), 257 m, <named-content xmlns:xlink="http://www.w3.org/1999/xlink" content-type="dwc:verbatimCoordinates" xlink:type="simple">19°00'31"N, 102°20'16"W</named-content>, 2 Jun 2002, Miller &amp; Avila-Días 306 (NY); <bold>Nayarit</bold>: Mun. Tepic, Guadalajara-Mazatlán highway, elev. 632 m, <named-content xmlns:xlink="http://www.w3.org/1999/xlink" content-type="dwc:verbatimCoordinates" xlink:type="simple">21°37'02"N, 104°58'03"W</named-content>, 24 May 2002, Miller et al. 279 (MO, NY); <bold>Oaxaca</bold>: Mpio. San Miguel Chimalapa, old trail to Sta. Maria Chimalapa y Coraclia (cultivated), <named-content xmlns:xlink="http://www.w3.org/1999/xlink" content-type="dwc:verbatimCoordinates" xlink:type="simple">16°42'52"N, 94°14'53"W</named-content>, elev. 125 m, 13 Jun 2002, Miller et al. 322; <bold>Sinaloa</bold>: Culiacán and vicinity, Laguna Colorado, 21 Oct 1944, H. Gentry 7108 (GH, NY); <bold>Sonora</bold>: Quirosoba, Río Fuerte 17 Mar 1935, Gentry 1435 (A); <bold>Veracruz</bold>: km 28 of Tuxtepec-Valle Nacional road (cultivated), elev. 684 m, <named-content xmlns:xlink="http://www.w3.org/1999/xlink" content-type="dwc:verbatimCoordinates" xlink:type="simple">17°52'37"N, 96°12'04"W</named-content>, 10 <!--PageBreak-->Jun 2002, Miller et al. 314 (NY). <bold>NICARAGUA</bold>. <bold>Boaco</bold>: N slope of Cerro Mombachito and adjacent plain, between Cerro and main road (Boaco-Camoapa), ca. <named-content xmlns:xlink="http://www.w3.org/1999/xlink" content-type="dwc:verbatimCoordinates" xlink:type="simple">12°24'N, 85°32'W</named-content>, 8 Oct 1979, Stevens &amp; Grijalva 14724 (NY). <bold>PANAMA</bold>. <bold>Bocas del Toro</bold>: Punta Peña (cultivated), <named-content xmlns:xlink="http://www.w3.org/1999/xlink" content-type="dwc:verbatimCoordinates" xlink:type="simple">8°54'52"N, 82°11'10"W</named-content>, elev. 90 m, 30 Aug 2001, Miller et al. 258 (NY). <bold>Darién</bold>: Mamey Village, 8 Mar 1982, Whitefoord &amp; Eddy 434 (BM). <bold>PERU</bold>. <bold>Cusco</bold>: La Convención, Dist. Echarate, Papelpata, <named-content xmlns:xlink="http://www.w3.org/1999/xlink" content-type="dwc:verbatimCoordinates" xlink:type="simple">12°45'45"S, 72°35'03"W</named-content>, elev. 320 m, 28 Feb 2008, Suclli et al. 2926 (MO); <bold>Loreto</bold>: Yurimaguas, lower río Huallaga, elev. 135 m, 22 Aug–9 Sep 1929, Killip &amp; Smith 27661 (NY); <bold>Cajamarca</bold>: San Ignacio, San Martín del Chinchipe, <named-content xmlns:xlink="http://www.w3.org/1999/xlink" content-type="dwc:verbatimCoordinates" xlink:type="simple">5°19'16"S, 78°41'55"W</named-content>, elev. 1000 m, 15 Sep 1999, Flores et al. 151 (MO); <bold>Cusco</bold>: La Convención, Dist. Huayopata, Abra de Málaga, <named-content xmlns:xlink="http://www.w3.org/1999/xlink" content-type="dwc:verbatimCoordinates" xlink:type="simple">13°08'20"S, 72°18'16"W</named-content>, elev. 370 m, 3 Dec 2003, Valenzuela et al. 2457 (NY); <bold>San Martín</bold>: Pongo de Cainarachi, río Cainarachi, tributary of río Huallaga, elev. 230 m, Sep–Oct 1932, Klug 2610 (A, NY). <bold>PUERTO RICO</bold>: Mun. Ciales, Reserva Tres Picachos, N of Road 533 at km marker 3.5, <named-content xmlns:xlink="http://www.w3.org/1999/xlink" content-type="dwc:verbatimCoordinates" xlink:type="simple">18.232705° N, 66.540775°W</named-content>, elev. 630 m, 20 Aug 2008, Atha et al. 6690 (NY). <bold>ST THOMAS</bold>: Bluebeard’s Castle (cultivated), 1–9 Mar 1924, Britton &amp; Britton 218 (NY). <bold>TRINIDAD</bold>: Tahaquite, 30 Oct 1918, Broadway s.n. <bold>UNITED STATES</bold>. <bold>Florida</bold>. Miami: in pinelands, 1–30 Nov 1904, Small 2283 (NY). <bold>VENEZUELA</bold>. <bold>Aragua</bold>: Tovar, valley of Macarao, elev. 1000 m, 1854–55, Fendler 1308 (GH); <bold>D.F.</bold>: Caracas and vicinity, elev. 3000–3500 ft., 20 Jan 1921, Bailey &amp; Bailey s.n. (NY).</p></tp:treatment-sec><tp:treatment-sec sec-type="Conservation status"><title>Conservation status.</title><p>Although this species often occurs in dry forests and although local populations may be threatened, we consider this species to be of Least Concern because it has a relatively broad range, moreover it is widely cultivated.</p></tp:treatment-sec><tp:treatment-sec sec-type="Discussion"><title>Discussion.</title><p><italic><tp:taxon-name><tp:taxon-name-part taxon-name-part-type="genus">Spondias</tp:taxon-name-part> <tp:taxon-name-part taxon-name-part-type="species">purpurea</tp:taxon-name-part></tp:taxon-name></italic> is the most distinctive of the species occurring in the Neotropics. It is strictly dioecious and often ramiflorous, the inflorescence a pseudoracemose panicle or botryoid (versus a much-branched panicle), the calyx red, the petals petals red to purple (yellow in one cultivar), spreading to suberect at anthesis (vs. white to cream to greenish-yellow and reflexed), the disk often pink, and styles much less than half the length of the pistil. Moreover, it usually flowers before (not during or after) leaf flush, the sepals are slightly imbricate at base and rotund to ovate vs. apert and deltate or less often triangular, and the stigmas are slightly introrse to capitate (vs. extrorse) as the ovary develops.</p></tp:treatment-sec><tp:treatment-sec><!--Section generated to contain objects referenced in tp:taxon-treatment.--><fig id="F2" position="float" orientation="portrait"><label>Figure 2.</label><caption><p>Leaflets of <italic><tp:taxon-name><tp:taxon-name-part taxon-name-part-type="genus">Spondias</tp:taxon-name-part></tp:taxon-name></italic> species, showing details of the margin (insets): <italic><tp:taxon-name><tp:taxon-name-part taxon-name-part-type="genus">Spondias</tp:taxon-name-part> <tp:taxon-name-part taxon-name-part-type="species">dulcis</tp:taxon-name-part></tp:taxon-name></italic> (<italic>Ayala &amp; Criollo 3982</italic>, NY); <italic><tp:taxon-name><tp:taxon-name-part taxon-name-part-type="genus">Spondias</tp:taxon-name-part> <tp:taxon-name-part taxon-name-part-type="species">macrocarpa</tp:taxon-name-part></tp:taxon-name></italic> (<italic>Thomas et al. 6823</italic>, NY); <italic><tp:taxon-name><tp:taxon-name-part taxon-name-part-type="genus">Spondias</tp:taxon-name-part> <tp:taxon-name-part taxon-name-part-type="species">mombin</tp:taxon-name-part></tp:taxon-name></italic> (<italic>Acevedo 6037</italic>, NY); <italic><tp:taxon-name><tp:taxon-name-part taxon-name-part-type="genus">Spondias</tp:taxon-name-part> <tp:taxon-name-part taxon-name-part-type="species">globosa</tp:taxon-name-part></tp:taxon-name></italic> (<italic>Neill &amp; Palacios 7079</italic>, NY); <italic><tp:taxon-name><tp:taxon-name-part taxon-name-part-type="genus">Spondias</tp:taxon-name-part> <tp:taxon-name-part taxon-name-part-type="species">radlkoferi</tp:taxon-name-part></tp:taxon-name></italic> narrow-leaflet form (<italic>Crane 458</italic>, LL) and broad-leaflet form (<italic>Contreras 6976</italic>, LL); <italic><tp:taxon-name><tp:taxon-name-part taxon-name-part-type="genus">Spondias</tp:taxon-name-part> <tp:taxon-name-part taxon-name-part-type="species">purpurea</tp:taxon-name-part></tp:taxon-name></italic> (<italic>Grijalva 770</italic>, NY); <italic><tp:taxon-name><tp:taxon-name-part taxon-name-part-type="genus">Spondias</tp:taxon-name-part> <tp:taxon-name-part taxon-name-part-type="species">testudinis</tp:taxon-name-part></tp:taxon-name></italic> (Lao Magín 112, NY); <italic><tp:taxon-name><tp:taxon-name-part taxon-name-part-type="genus">Spondias</tp:taxon-name-part> <tp:taxon-name-part taxon-name-part-type="species">tuberosa</tp:taxon-name-part></tp:taxon-name></italic> (<italic>Carvalho et al. 3767</italic>, NY); <italic><tp:taxon-name><tp:taxon-name-part taxon-name-part-type="genus">Spondias</tp:taxon-name-part> <tp:taxon-name-part taxon-name-part-type="species">venulosa</tp:taxon-name-part></tp:taxon-name></italic> (<italic>Stehmann 20855</italic>, NY).</p></caption><graphic xmlns:xlink="http://www.w3.org/1999/xlink" xlink:href="phytokeys-055-001-g002.jpg" position="float" orientation="portrait" xlink:type="simple" id="oo_48889.jpg"/></fig><fig id="F3" position="float" orientation="portrait"><label>Figure 3.</label><caption><p>Leaf architecture of <italic><tp:taxon-name><tp:taxon-name-part taxon-name-part-type="genus">Spondias</tp:taxon-name-part> <tp:taxon-name-part taxon-name-part-type="species">purpurea</tp:taxon-name-part></tp:taxon-name></italic>. <bold>A</bold> Concave-convex tooth <bold>B</bold> Intramarginal vein (from <italic>Madsen 63428</italic>, NY).</p></caption><graphic xmlns:xlink="http://www.w3.org/1999/xlink" xlink:href="phytokeys-055-001-g003.jpg" position="float" orientation="portrait" xlink:type="simple" id="oo_48890.jpg"/></fig><fig id="F4" position="float" orientation="portrait"><label>Figure 4.</label><caption><p>Leaf architecture of <italic><tp:taxon-name><tp:taxon-name-part taxon-name-part-type="genus">Spondias</tp:taxon-name-part> <tp:taxon-name-part taxon-name-part-type="species">purpurea</tp:taxon-name-part></tp:taxon-name></italic> (contd.). <bold>A</bold> Tooth <bold>B</bold> Intersecondary vein <bold>C</bold> Irregularly spaced, arcuate secondaries. (from <italic>Madsen 63428</italic>, NY).</p></caption><graphic xmlns:xlink="http://www.w3.org/1999/xlink" xlink:href="phytokeys-055-001-g004.jpg" position="float" orientation="portrait" xlink:type="simple" id="oo_48891.jpg"/></fig><fig id="F14" position="float" orientation="portrait"><label>Figure 14.</label><caption><p>Flowers of <italic><tp:taxon-name><tp:taxon-name-part taxon-name-part-type="genus">Spondias</tp:taxon-name-part> <tp:taxon-name-part taxon-name-part-type="species">purpurea</tp:taxon-name-part></tp:taxon-name></italic>. <bold>A</bold> Staminate flower at anthesis (left), and same with corolla removed <bold>B</bold> Disk, staminode, and stamen <bold>C</bold> Pistillate flower at anthesis (left), and same in longisection through center plus articulated pedicel. <bold>A–B</bold> from <italic>Sidwell et al. 589</italic> (NY) <bold>C</bold> from <italic>Daly 137</italic> (NY).</p></caption><graphic xmlns:xlink="http://www.w3.org/1999/xlink" xlink:href="phytokeys-055-001-g014.jpg" position="float" orientation="portrait" xlink:type="simple" id="oo_48901.jpg"/></fig><fig id="F16" position="float" orientation="portrait"><label>Figure 16.</label><caption><p>Fruits of Neotropical <italic>Spondias. Spondias dulcis</italic> (dry fruit: <italic>Berlin 870</italic>, NY; and longisection: unvouchered photo), <italic><tp:taxon-name><tp:taxon-name-part taxon-name-part-type="genus">Spondias</tp:taxon-name-part> <tp:taxon-name-part taxon-name-part-type="species">macrocarpa</tp:taxon-name-part></tp:taxon-name></italic> (dry fruit: <italic>Thomas et al. 6823</italic>, NY), <italic><tp:taxon-name><tp:taxon-name-part taxon-name-part-type="genus">Spondias</tp:taxon-name-part> <tp:taxon-name-part taxon-name-part-type="species">expeditionaria</tp:taxon-name-part></tp:taxon-name></italic> (endocarp and fresh fruit: <italic>Lorenzi s.n.</italic>, NY), <italic><tp:taxon-name><tp:taxon-name-part taxon-name-part-type="genus">Spondias</tp:taxon-name-part> <tp:taxon-name-part taxon-name-part-type="species">mombin</tp:taxon-name-part></tp:taxon-name></italic> (dry fruit: <italic>Mostacedo 2941</italic>, NY; endocarp: <italic>Moraes 1046</italic>, NY), <italic><tp:taxon-name><tp:taxon-name-part taxon-name-part-type="genus">Spondias</tp:taxon-name-part> <tp:taxon-name-part taxon-name-part-type="species">globosa</tp:taxon-name-part></tp:taxon-name></italic> (fresh fruit [top], dry fruit, and endocarp: <italic>Daly et al. 8472</italic>, NY), <italic><tp:taxon-name><tp:taxon-name-part taxon-name-part-type="genus">Spondias</tp:taxon-name-part> <tp:taxon-name-part taxon-name-part-type="species">purpurea</tp:taxon-name-part></tp:taxon-name></italic> (fresh fruit: unvouchered photo; dry fruit: <italic>Moreno 2827</italic>, NY; endocarp: <italic>Magallanes 3887</italic>), <italic><tp:taxon-name><tp:taxon-name-part taxon-name-part-type="genus">Spondias</tp:taxon-name-part> <tp:taxon-name-part taxon-name-part-type="species">admirabilis</tp:taxon-name-part></tp:taxon-name></italic> (dry fruit: <italic>Farney et al. 4046</italic>, NY), <italic><tp:taxon-name><tp:taxon-name-part taxon-name-part-type="genus">Spondias</tp:taxon-name-part> <tp:taxon-name-part taxon-name-part-type="species">radlkoferi</tp:taxon-name-part></tp:taxon-name></italic> (dry fruit: <italic>Nee 6729</italic>, NY; endocarp: <italic>Moran 6291</italic>, NY), <italic><tp:taxon-name><tp:taxon-name-part taxon-name-part-type="genus">Spondias</tp:taxon-name-part> <tp:taxon-name-part taxon-name-part-type="species">testudinis</tp:taxon-name-part></tp:taxon-name></italic> (fresh and dry fruit; <italic>Daly et al. 7559</italic>, NY), <italic><tp:taxon-name><tp:taxon-name-part taxon-name-part-type="genus">Spondias</tp:taxon-name-part> <tp:taxon-name-part taxon-name-part-type="species">tuberosa</tp:taxon-name-part></tp:taxon-name></italic> (fresh fruit: from Morton, 1987; dry fruit: <italic>Mattos Silva 2299</italic>, NY), and <italic><tp:taxon-name><tp:taxon-name-part taxon-name-part-type="genus">Spondias</tp:taxon-name-part> <tp:taxon-name-part taxon-name-part-type="species">venulosa</tp:taxon-name-part></tp:taxon-name></italic> (fresh fruit: from photo in Lorenzi, 1998; dry fruit: <italic>Araújo 7828</italic>, NY).</p></caption><graphic xmlns:xlink="http://www.w3.org/1999/xlink" xlink:href="phytokeys-055-001-g016.jpg" position="float" orientation="portrait" xlink:type="simple" id="oo_48903.jpg"/></fig><fig id="F22" position="float" orientation="portrait"><label>Figure 22.</label><caption><p>Distribution of <italic><tp:taxon-name><tp:taxon-name-part taxon-name-part-type="genus">Spondias</tp:taxon-name-part> <tp:taxon-name-part taxon-name-part-type="species">purpurea</tp:taxon-name-part></tp:taxon-name></italic>.</p></caption><graphic xmlns:xlink="http://www.w3.org/1999/xlink" xlink:href="phytokeys-055-001-g022.jpg" position="float" orientation="portrait" xlink:type="simple" id="oo_48909.jpg"/></fig><fig id="F5" position="float" orientation="portrait"><label>Figure 5.</label><caption><p>Leaf architecture of <italic><tp:taxon-name><tp:taxon-name-part taxon-name-part-type="genus">Spondias</tp:taxon-name-part> <tp:taxon-name-part taxon-name-part-type="species">radlkoferi</tp:taxon-name-part></tp:taxon-name></italic>. <bold>A</bold> Intersecondary vein <bold>B</bold> Arcuate secondary <bold>C</bold> Area of highly branched sclereids (from <italic>Mitchell 120</italic>, NY).</p></caption><graphic xmlns:xlink="http://www.w3.org/1999/xlink" xlink:href="phytokeys-055-001-g005.jpg" position="float" orientation="portrait" xlink:type="simple" id="oo_48892.jpg"/></fig></tp:treatment-sec><ref-list><ref id="B77"><mixed-citation xmlns:xlink="http://www.w3.org/1999/xlink" xlink:type="simple"><person-group><name name-style="western"><surname>Jarvis</surname><given-names>C</given-names></name></person-group> (<year>2007</year>) <source>Order out of Chaos: Linnaean Plant Names and their Types</source>. <publisher-name>Linnean Society of London/The Natural History Museum</publisher-name>, <publisher-loc>London</publisher-loc>. </mixed-citation></ref><ref id="B72"><mixed-citation xmlns:xlink="http://www.w3.org/1999/xlink" xlink:type="simple"><person-group><name name-style="western"><surname>Howard</surname><given-names>RA</given-names></name></person-group> (<year>1989</year>) <source>Fl. Lesser Antilles [R. A. Howard]</source>, <volume>Vol. 5</volume>. <publisher-name>Arnold Arboretum, Harvard University</publisher-name>, <publisher-loc>Jamaica Plain, Massachusetts</publisher-loc>. </mixed-citation></ref><ref id="B41"><mixed-citation xmlns:xlink="http://www.w3.org/1999/xlink" xlink:type="simple"><person-group><name name-style="western"><surname>Duke</surname><given-names>JA</given-names></name></person-group> (<year>1965</year>) <article-title>Keys for the identification of seedlings of some prominent woody species in eight forest types in Puerto Rico.</article-title> <source>Annals of the Missouri Botanical Garden</source> <volume>52</volume>: <fpage>314</fpage>–<lpage>350</lpage>. doi: <ext-link ext-link-type="doi" xlink:href="10.2307/2394796" xlink:type="simple">10.2307/2394796</ext-link> </mixed-citation></ref><ref id="B75"><mixed-citation xmlns:xlink="http://www.w3.org/1999/xlink" xlink:type="simple"><person-group><name name-style="western"><surname>Janzen</surname><given-names>DH</given-names></name></person-group> (<year>1985</year>) <article-title><italic><tp:taxon-name><tp:taxon-name-part taxon-name-part-type="genus">Spondias</tp:taxon-name-part> <tp:taxon-name-part taxon-name-part-type="species">mombin</tp:taxon-name-part></tp:taxon-name></italic> is culturally deprived in megafauna-free forest.</article-title> <source>Journal of Tropical Ecology</source> <volume>1</volume>: <fpage>131</fpage>–<lpage>155</lpage>. doi: <ext-link ext-link-type="doi" xlink:href="10.1017/S0266467400000195" xlink:type="simple">10.1017/S0266467400000195</ext-link> </mixed-citation></ref><ref id="B117"><mixed-citation xmlns:xlink="http://www.w3.org/1999/xlink" xlink:type="simple"><person-group><name name-style="western"><surname>Miller</surname><given-names>AJ</given-names></name><name name-style="western"><surname>Schaal</surname><given-names>B</given-names></name></person-group> (<year>2005</year>) <article-title>Domestication of a Mesoamerican cultivated fruit tree, <italic><tp:taxon-name><tp:taxon-name-part taxon-name-part-type="genus">Spondias</tp:taxon-name-part> <tp:taxon-name-part taxon-name-part-type="species">purpurea</tp:taxon-name-part></tp:taxon-name></italic>.</article-title> <source>Proceedings of the National Academy of Sciences</source> <volume>102</volume>(<issue>36</issue>): <fpage>12801</fpage>–<lpage>12806</lpage>. doi: <ext-link ext-link-type="doi" xlink:href="10.1073/pnas.0505447102" xlink:type="simple">10.1073/pnas.0505447102</ext-link> </mixed-citation></ref><ref id="B116"><mixed-citation xmlns:xlink="http://www.w3.org/1999/xlink" xlink:type="simple"><person-group><name name-style="western"><surname>Miller</surname><given-names>AJ</given-names></name><name name-style="western"><surname>Knouft</surname><given-names>JH</given-names></name></person-group> (<year>2006</year>) <article-title>GIS-based characterization of the wild and cultivated niches of a Mesoamerican fruit tree, <italic><tp:taxon-name><tp:taxon-name-part taxon-name-part-type="genus">Spondias</tp:taxon-name-part> <tp:taxon-name-part taxon-name-part-type="species">purpurea</tp:taxon-name-part></tp:taxon-name></italic> (<tp:taxon-name><tp:taxon-name-part taxon-name-part-type="family">Anacardiaceae</tp:taxon-name-part></tp:taxon-name>).</article-title> <source>American Journal of Botany</source> <volume>93</volume>: <fpage>1757</fpage>–<lpage>1767</lpage>. doi: <ext-link ext-link-type="doi" xlink:href="10.3732/ajb.93.12.1757" xlink:type="simple">10.3732/ajb.93.12.1757</ext-link> </mixed-citation></ref><ref id="B107"><mixed-citation xmlns:xlink="http://www.w3.org/1999/xlink" xlink:type="simple"><person-group><name name-style="western"><surname>Mandujano</surname><given-names>S</given-names></name><name name-style="western"><surname>Gallina</surname><given-names>S</given-names></name><name name-style="western"><surname>Bullock</surname><given-names>SH</given-names></name></person-group> (<year>1994</year>) <article-title>Frugivory and dispersal of <italic><tp:taxon-name><tp:taxon-name-part taxon-name-part-type="genus">Spondias</tp:taxon-name-part> <tp:taxon-name-part taxon-name-part-type="species">purpurea</tp:taxon-name-part></tp:taxon-name></italic> (<tp:taxon-name><tp:taxon-name-part taxon-name-part-type="family">Anacardiaceae</tp:taxon-name-part></tp:taxon-name>) in a tropical deciduous forest in México.</article-title> <source>Revista de Biología Tropical</source> <volume>42</volume>: <fpage>107</fpage>–<lpage>114</lpage>. </mixed-citation></ref><ref id="B99"><mixed-citation xmlns:xlink="http://www.w3.org/1999/xlink" xlink:type="simple"><person-group><name name-style="western"><surname>Lott</surname><given-names>EJ</given-names></name></person-group> (<year>2002</year>) <article-title>Lista anotada de las plantas vasculares de Chamela-Cuixmala.</article-title> In: <person-group><name name-style="western"><surname>Noguera</surname><given-names>F</given-names></name><name name-style="western"><surname>Vega Rivera</surname><given-names>J</given-names></name></person-group> (<role>Eds</role>) <source>Historia natural de Chamela</source>, <publisher-name>Instituto de Biología</publisher-name>, <publisher-loc>UNAM, Mexico City</publisher-loc>, <fpage>99</fpage>–<lpage>136</lpage>. </mixed-citation></ref><ref id="B35"><mixed-citation xmlns:xlink="http://www.w3.org/1999/xlink" xlink:type="simple"><person-group><name name-style="western"><surname>Cuevas</surname><given-names>JA</given-names></name></person-group> (<year>1994</year>) <article-title>Spanish plum, red mombin (<italic><tp:taxon-name><tp:taxon-name-part taxon-name-part-type="genus">Spondias</tp:taxon-name-part> <tp:taxon-name-part taxon-name-part-type="species">purpurea</tp:taxon-name-part></tp:taxon-name></italic>).</article-title> In: <person-group><name name-style="western"><surname>Hernández-Bermejo</surname><given-names>JE</given-names></name><name name-style="western"><surname>León</surname><given-names>J</given-names></name></person-group> (<role>Eds</role>) <source>Neglected Crops: 1492 from a Different Perspective</source>. <publisher-name>FAO</publisher-name>, <publisher-loc>Rome</publisher-loc>, <fpage>111</fpage>–<lpage>115</lpage>. </mixed-citation></ref><ref id="B25"><mixed-citation xmlns:xlink="http://www.w3.org/1999/xlink" xlink:type="simple"><person-group><name name-style="western"><surname>Bullock</surname><given-names>SH</given-names></name><name name-style="western"><surname>Solís-Magallanes</surname><given-names>A</given-names></name></person-group> (<year>1990</year>) <article-title>Phenology of canopy trees of a deciduous forest in Mexico.</article-title> <source>Biotropica</source> <volume>22</volume>: <fpage>22</fpage>–<lpage>35</lpage>. doi: <ext-link ext-link-type="doi" xlink:href="10.2307/2388716" xlink:type="simple">10.2307/2388716</ext-link> </mixed-citation></ref><ref id="B111"><mixed-citation xmlns:xlink="http://www.w3.org/1999/xlink" xlink:type="simple"><person-group><name name-style="western"><surname>Martínez-Romero</surname><given-names>LE</given-names></name><name name-style="western"><surname>Mandujano</surname><given-names>S</given-names></name></person-group> (<year>1995</year>) <article-title>Hábitos alimentarios del pecari de collar (<italic><tp:taxon-name><tp:taxon-name-part taxon-name-part-type="genus">Pecari</tp:taxon-name-part> <tp:taxon-name-part taxon-name-part-type="species">tajacu</tp:taxon-name-part></tp:taxon-name></italic>) en un bosque tropical caducifolio de Jalisco, México.</article-title> <source>Acta Zoológica Mexicana</source> <volume>64</volume>: <fpage>1</fpage>–<lpage>20</lpage>. </mixed-citation></ref><ref id="B95"><mixed-citation xmlns:xlink="http://www.w3.org/1999/xlink" xlink:type="simple"><person-group><name name-style="western"><surname>Lobova</surname><given-names>TA</given-names></name><name name-style="western"><surname>Geiselman</surname><given-names>CK</given-names></name><name name-style="western"><surname>Mori</surname><given-names>SA</given-names></name></person-group> (<year>2009</year>) <article-title>Seed Dispersal by Bats in the Neotropics.</article-title> <source>Memoirs of the New York Botanical Garden</source> <volume>101</volume>: <fpage>1</fpage>–<lpage>471</lpage>. </mixed-citation></ref><ref id="B53"><mixed-citation xmlns:xlink="http://www.w3.org/1999/xlink" xlink:type="simple"><person-group><name name-style="western"><surname>Freese</surname><given-names>C</given-names></name></person-group> (<year>1977</year>) <article-title>Food habits of the white-faced capuchins (<italic><tp:taxon-name><tp:taxon-name-part taxon-name-part-type="genus">Cebus</tp:taxon-name-part> <tp:taxon-name-part taxon-name-part-type="species">capucinus</tp:taxon-name-part></tp:taxon-name></italic> L.) (<tp:taxon-name><tp:taxon-name-part taxon-name-part-type="order">Primates</tp:taxon-name-part></tp:taxon-name>-<tp:taxon-name><tp:taxon-name-part taxon-name-part-type="family">Cebidae</tp:taxon-name-part></tp:taxon-name>) in Santa Rosa National Park Costa Rica.</article-title> <source>Brenesia</source> <volume>10–11</volume>: <fpage>43</fpage>–<lpage>56</lpage>. </mixed-citation></ref><ref id="B126"><mixed-citation xmlns:xlink="http://www.w3.org/1999/xlink" xlink:type="simple"><person-group><name name-style="western"><surname>Mooney</surname><given-names>HA</given-names></name><name name-style="western"><surname>Bullock</surname><given-names>SH</given-names></name><name name-style="western"><surname>Medina</surname><given-names>E</given-names></name></person-group> (<year>1995</year>) <article-title>Introduction.</article-title> In: <person-group><name name-style="western"><surname>Bullock</surname><given-names>SH</given-names></name><name name-style="western"><surname>Mooney</surname><given-names>HA</given-names></name><name name-style="western"><surname>Medina</surname><given-names>A</given-names></name></person-group> (<role>Eds</role>) <source>Seasonally tropical dry forests</source>. <publisher-name>Cambridge University Press</publisher-name>, <fpage>1</fpage>–<lpage>22</lpage>. </mixed-citation></ref><ref id="B78"><mixed-citation xmlns:xlink="http://www.w3.org/1999/xlink" xlink:type="simple"><person-group><name name-style="western"><surname>Juliano</surname><given-names>JB</given-names></name></person-group> (<year>1932</year>) <article-title>The cause of sterility of <italic><tp:taxon-name><tp:taxon-name-part taxon-name-part-type="genus">Spondias</tp:taxon-name-part> <tp:taxon-name-part taxon-name-part-type="species">purpurea</tp:taxon-name-part></tp:taxon-name></italic> Linn. [sic]</article-title> <source>Philippine Agriculture</source> <volume>21</volume>: <fpage>15</fpage>–<lpage>24</lpage>. </mixed-citation></ref><ref id="B105"><mixed-citation xmlns:xlink="http://www.w3.org/1999/xlink" xlink:type="simple"><person-group><name name-style="western"><surname>Macía-Barco</surname><given-names>MJ</given-names></name><name name-style="western"><surname>Barfod</surname><given-names>AS</given-names></name></person-group> (<year>2000</year>) <article-title>Economic botany of <italic><tp:taxon-name><tp:taxon-name-part taxon-name-part-type="genus">Spondias</tp:taxon-name-part> <tp:taxon-name-part taxon-name-part-type="species">purpurea</tp:taxon-name-part></tp:taxon-name></italic> (<tp:taxon-name><tp:taxon-name-part taxon-name-part-type="family">Anacardiaceae</tp:taxon-name-part></tp:taxon-name>) in Ecuador.</article-title> <source>Economic Botany</source> <volume>54</volume>: <fpage>449</fpage>–<lpage>458</lpage>. doi: <ext-link ext-link-type="doi" xlink:href="10.1007/BF02866544" xlink:type="simple">10.1007/BF02866544</ext-link> </mixed-citation></ref><ref id="B128"><mixed-citation xmlns:xlink="http://www.w3.org/1999/xlink" xlink:type="simple"><person-group><name name-style="western"><surname>Morton</surname><given-names>JF</given-names></name></person-group> (<year>1987</year>) <source>Fruits of Warm Climates</source>. Self-published, <publisher-loc>Miami</publisher-loc>. ISBN: <isbn>0–9610184–1-0</isbn>. </mixed-citation></ref><ref id="B104"><mixed-citation xmlns:xlink="http://www.w3.org/1999/xlink" xlink:type="simple"><person-group><name name-style="western"><surname>Macía-Barco</surname><given-names>MJ</given-names></name></person-group> (<year>1997</year>) <article-title>El “ovo” (<italic><tp:taxon-name><tp:taxon-name-part taxon-name-part-type="genus">Spondias</tp:taxon-name-part> <tp:taxon-name-part taxon-name-part-type="species">purpurea</tp:taxon-name-part></tp:taxon-name></italic> L., <tp:taxon-name><tp:taxon-name-part taxon-name-part-type="family">Anacardiaceae</tp:taxon-name-part></tp:taxon-name>) un árbol frutal con posibilidades socioeconómicas en Ecuador.</article-title> In: <person-group><name name-style="western"><surname>Rios</surname><given-names>M</given-names></name><name name-style="western"><surname>Pedersen</surname><given-names>HB</given-names></name></person-group> (<role>Eds</role>) <source>Uso y Manejo de Recursos Vegetales</source>. <publisher-name>Ediciones Abya-Yala</publisher-name>, <publisher-loc>Quito, Ecuador</publisher-loc>, <fpage>271</fpage>–<lpage>281</lpage>. </mixed-citation></ref><ref id="B87"><mixed-citation xmlns:xlink="http://www.w3.org/1999/xlink" xlink:type="simple"><person-group><name name-style="western"><surname>Koziol</surname><given-names>MJ</given-names></name><name name-style="western"><surname>Macía-Barco</surname><given-names>MJ</given-names></name></person-group> (<year>1998</year>) <article-title>Chemical composition, nutritional evaluation, and economic prospects of <italic><tp:taxon-name><tp:taxon-name-part taxon-name-part-type="genus">Spondias</tp:taxon-name-part> <tp:taxon-name-part taxon-name-part-type="species">purpurea</tp:taxon-name-part></tp:taxon-name></italic> (<tp:taxon-name><tp:taxon-name-part taxon-name-part-type="family">Anacardiaceae</tp:taxon-name-part></tp:taxon-name>).</article-title> <source>Economic Botany</source> <volume>52</volume>: <fpage>373</fpage>–<lpage>380</lpage>. doi: <ext-link ext-link-type="doi" xlink:href="10.1007/BF02862067" xlink:type="simple">10.1007/BF02862067</ext-link> </mixed-citation></ref><ref id="B89"><mixed-citation xmlns:xlink="http://www.w3.org/1999/xlink" xlink:type="simple"><person-group><name name-style="western"><surname>Lim</surname><given-names>TK</given-names></name></person-group> (<year>2012</year>) <source>Edible Medicinal and Non-Medicinal Plants</source>, <volume>Vol. I. Fruits</volume>. <publisher-name>Springer</publisher-name>, <publisher-loc>Dordrecht</publisher-loc>. </mixed-citation></ref><ref id="B118"><mixed-citation xmlns:xlink="http://www.w3.org/1999/xlink" xlink:type="simple"><person-group><name name-style="western"><surname>Miller</surname><given-names>AJ</given-names></name><name name-style="western"><surname>Schaal</surname><given-names>B</given-names></name></person-group> (<year>2006</year>) <article-title>Domestication and the distribution of genetic variation in wild and cultivated populations of the Mesoamerican fruit tree <italic><tp:taxon-name><tp:taxon-name-part taxon-name-part-type="genus">Spondias</tp:taxon-name-part> <tp:taxon-name-part taxon-name-part-type="species">purpurea</tp:taxon-name-part></tp:taxon-name></italic> L. (<tp:taxon-name><tp:taxon-name-part taxon-name-part-type="family">Anacardiaceae</tp:taxon-name-part></tp:taxon-name>).</article-title> <source>Molecular Ecology</source> <volume>15</volume>: <fpage>1467</fpage>–<lpage>1480</lpage>. doi: <ext-link ext-link-type="doi" xlink:href="10.1111/j.1365-294X.2006.02834.x" xlink:type="simple">10.1111/j.1365-294X.2006.02834.x</ext-link> </mixed-citation></ref><ref id="B115"><mixed-citation xmlns:xlink="http://www.w3.org/1999/xlink" xlink:type="simple"><person-group><name name-style="western"><surname>Miller</surname><given-names>AJ</given-names></name></person-group> (<year>2008</year>) <article-title>Characterization of a domesticated tree lineage (<italic><tp:taxon-name><tp:taxon-name-part taxon-name-part-type="genus">Spondias</tp:taxon-name-part> <tp:taxon-name-part taxon-name-part-type="species">purpurea</tp:taxon-name-part></tp:taxon-name></italic>, <tp:taxon-name><tp:taxon-name-part taxon-name-part-type="family">Anacardiaceae</tp:taxon-name-part></tp:taxon-name>) based on nuclear and chloroplast sequence data.</article-title> <source>Journal of the Torrey Botanical Society</source> <volume>135</volume>: <fpage>463</fpage>–<lpage>474</lpage>. doi: <ext-link ext-link-type="doi" xlink:href="10.3159/08-RA-020R.1" xlink:type="simple">10.3159/08-RA-020R.1</ext-link> </mixed-citation></ref></ref-list></tp:taxon-treatment>
