# Supplementary material for: A revision of Spondias L. (Anacardiaceae) in the Neotropics
Source: PhytoKeys. 2015 Aug 5;(55):1–92. doi: 10.3897/phytokeys.55.8489 (PMC4547026; doi:10.3897/phytokeys.55.8489)
Supplement: XML Treatment for Spondias radlkoferi [file phytokeys.55.8489-treatment9.xml]

<!DOCTYPE tp:taxon-treatment
  PUBLIC "-//TaxonX//DTD Taxonomic Treatment Publishing DTD v0 20100105//EN" "tax-treatment-NSO.dtd">
<tp:taxon-treatment xmlns:tp="http://www.plazi.org/taxpub"><tp:treatment-meta><kwd-group><label>Taxon classification</label><kwd><named-content content-type="kingdom">Plantae</named-content></kwd><kwd><named-content content-type="order">Sapindales</named-content></kwd><kwd><named-content content-type="family">Anacardiaceae</named-content></kwd></kwd-group><mixed-citation publication-type="journal"><person-group><name><surname>Mitchell</surname><given-names>John D.</given-names></name><name><surname>Daly</surname><given-names>Douglas C.</given-names></name></person-group><article-title>A revision of <italic><tp:taxon-name><tp:taxon-name-part taxon-name-part-type="genus">Spondias</tp:taxon-name-part></tp:taxon-name></italic> L. (<tp:taxon-name><tp:taxon-name-part taxon-name-part-type="family">Anacardiaceae</tp:taxon-name-part></tp:taxon-name>) in the Neotropics</article-title><source>PhytoKeys</source><day>5</day><month>8</month><year>2015</year><volume>2015</volume><issue>55</issue><fpage>1</fpage><lpage>92</lpage><pub-id pub-id-type="doi">10.3897/phytokeys.55.8489</pub-id></mixed-citation></tp:treatment-meta><tp:nomenclature><tp:taxon-name>
                        <tp:taxon-name-part taxon-name-part-type="genus">Spondias</tp:taxon-name-part>
                        <tp:taxon-name-part taxon-name-part-type="species">radlkoferi</tp:taxon-name-part>
                    </tp:taxon-name><tp:taxon-authority>Donn. Sm., Bot. Gaz. (Crawfordsville) 6: 194. 1891.</tp:taxon-authority><xref ref-type="fig" rid="F2">Figs 2</xref><xref ref-type="fig" rid="F5">, 5</xref><xref ref-type="fig" rid="F15">, 15</xref><xref ref-type="fig" rid="F23">, 23</xref><!--PageBreak--><!--PageBreak--><tp:nomenclature-citation-list><tp:nomenclature-citation><tp:taxon-name><tp:taxon-name-part taxon-name-part-type="genus">Spondias</tp:taxon-name-part> <tp:taxon-name-part taxon-name-part-type="species">nigrescens</tp:taxon-name-part></tp:taxon-name><comment> Pittier, Contr. U.S. Natl. Herb. 18: 75, Fig. 82. 1914.</comment></tp:nomenclature-citation><tp:nomenclature-citation><tp:taxon-name>
                        <tp:taxon-name-part taxon-name-part-type="genus">Spondias</tp:taxon-name-part>
                        <tp:taxon-name-part taxon-name-part-type="species">radlkoferi</tp:taxon-name-part>
                    </tp:taxon-name><comment>Type. Costa Rica. Nicoya, May 1900, A. Tonduz 13925 (holotype: US-861287!; isotypes: GH!, K! (2 sheets), MO! (fragment)).</comment></tp:nomenclature-citation></tp:nomenclature-citation-list></tp:nomenclature><tp:treatment-sec sec-type="Type"><title>Type.</title><p>GUATEMALA. Esquintla [Escuintla]: Esquintla, Apr 1890, J. Donnell Smith 2087 (lectotype: US-1381173!, here designated; isolectotypes: GH!, K!, US-1381174!).</p><!--PageBreak--></tp:treatment-sec><tp:treatment-sec sec-type="Description"><title>Description.</title><p><italic>Hermaphroditic trees</italic>, reproductive height 5–30 m. Trunk 2.5–60 (90) cm diam.; <italic>outer bark</italic> (brownish) gray, smooth or occasionally rough, with shallow longitudinal fissures, sometimes with colums of warts; <italic>inner bark</italic> (brownish) red with white striations. <italic>Trichomes</italic> of three types: (1) curved (rarely flexuous), erect or appressed whitish hairs 0.3–0.6 mm long; (2) erect, fine, sharp white bristles to 0.05 mm long; and (3) erect, thick, blunt hairs to 0.05 (0.1) mm long. <italic>Leaves</italic> sometimes facultatively deciduous, 4–14-jugate, 13–58 cm long; petiole 3.2–11.5 cm long, petiole and rachis glabrous or more often with dense curved hairs; lateral petiolules 2–13 mm long, the terminal one 10–20 mm long, petiolules with dense curved hairs, less often glabrous except for scattered to sparse shorter curved hairs to 1 mm long (also on rachis between leaflets); basal leaflets 1.5–6.5 × 1.1–3.1 cm, other laterals (2.5) 3–13.6 × 1.6–6 cm, all laterals medially asymmetric, acroscopic side semi-ovate to semi-lanceolate, basiscopic side (narrowly) semi-elliptic; terminal leaflet 3.6–8.5 × 1.8–3 cm, slightly (ob)ovate to oblanceolate or rarely elliptic; apex either (1) obtuse, rounded, or retuse or sometimes broadly short-acuminate (populations in Petén, Veracruz, parts of Oaxaca), or (2) abruptly and narrowly long-acuminate (remainder of range), the acumen 3–14 mm long, often mucronate; lateral lamina usually basally asymmetrical, the acroscopic side obtuse to slightly cordate, the basiscopic side acute to attenuate, basal insertion asymmetrical; leaflet margin sometimes revolute, entire to slightly crenate, occasionally with a few concave-convex teeth, sometimes ciliate with sparse curved hairs; leaflets chartaceous to membranaceous, both surfaces dull. <italic>Inflorescences</italic> subterminal, developing along with new flush of leaves, 16–33 (60) cm long, 2.8–10 mm diam at base, flowers congested toward ends of axes, secondary axes 2–22 cm long, axes (sub)glabrous (populations in Veracruz, Petén, parts of Oaxaca) or with scattered bristles and usually with dense to sparse curved hairs (elsewhere); bracts on primary and secondary axes ca. 2.5–6 mm long, lorate to subulate, bracts on higher-order branches and bracteoles 0.3–0.5 mm long, ovate or deltate, semi-clasping, the apex acuminate, all bracts ciliate with curved hairs; pedicel 0.7–2.5 (3.5) mm long, portion distal to articulation 0.4–1 (0.9) mm long, glabrous or pubescent as on inflorescence axes (but curved hairs only to 0.2 mm). <italic>Calyx</italic> 0.5–0.6 mm long overall, aestivation apert or slightly imbricate, divided nearly to base, the lobes 0.4–0.5 mm long, broadly rounded-ovate, glabrous or with sparse bristles, the margin ciliate with bristles or short blunt hairs; petals 1.8–2.2 × 0.8–0.9 mm, oblong-elliptic, apex acute to slightly acuminate, variously reported as white, greenish yellow, rose-white, or greenish cream, glabrous, reflexed at anthesis; stamens spreading, antesepalous and antepetalous ones 1.8–2.2 and 1.5–1.6 mm long, respectively, the anthers 0.5–0.6 mm long, in dorsiventral view oblong, in lateral view oblong(-elliptic); disk 0.4–0.6 mm tall, 0.4–0.7 mm thick, summit slightly undulate and outer margin sulcate, dark purple (Wendt et al. 316, NY), surface markedly papillate; pistil 0.4–0.8 mm long, depressed-globose overall, divided nearly to base into subulate, apically slightly divergent styles, often with a few hairs to 0.2 mm long, the stigmas extrorse and broadly vertically oblong. <italic>Fruits</italic> 2.2–4 × 1.5–2 cm (dry), oblong to slightly obovoid, the apex distinctly umbonate (dry), sometimes oblique at base, orange to green when ripe, surface dull, not lenticellate but <!--PageBreak-->sometimes warty. <italic>Seedlings</italic> (from <xref ref-type="bibr" rid="B57">Garwood 2009</xref>): cotyledons ligulate, entire; first two eophylls opposite and trifoliolate, then alternate, the leaflets ovate and sparsely but regularly toothed; petiole, petiolules, midvein, and margin with dense thin stiff hairs.</p><p><italic>Leaflet venation</italic>: Intramarginal vein present or sometimes appearing to have a marginal secondary, occasionally hidden by revolute margin. Secondary veins in 5–12 pairs, often arcuate but straight near base, spacing decreasing toward apex, the angle almost uniform but decreasing toward apex; insertion on midvein abruptly decurrent or less often excurrent; some inter-secondaries present, 0–1 per pair of secondaries and usually perpendicular to the midvein, long and reticulating or basiflexed; epimedial tertiaries present, short, parallel to secondaries or perpendicular to midvein, reticulating; intercostal tertiaries alternate-percurrent and irregular-reticulate with some admedial branching; quaternaries irregular-reticulate and freely ramified, areolation at tertiary or quaternary ranks, FEVs 2–3-branched, dendritic, terminating in highly branched sclereids; on abaxial side the midvein and secondaries prominulous to prominent and discolorous, higher-order veins flat to prominulous, on adaxial surface the midvein narrowly prominulous and the secondaries and higher-order veins flattened to slightly impressed, on both sides the midvein and secondary veins often with dense to scattered curved hairs, rest of surfaces glabrous or with sparse to scattered hairs, glabrescent with age except abaxial surface usually with hairy-tuft domatia in the axils of secondary veins.</p></tp:treatment-sec><tp:treatment-sec sec-type="Distribution"><title>Distribution.</title><p><italic><tp:taxon-name><tp:taxon-name-part taxon-name-part-type="genus">Spondias</tp:taxon-name-part> <tp:taxon-name-part taxon-name-part-type="species">radlkoferi</tp:taxon-name-part></tp:taxon-name></italic> has been recorded from Mexico (Mexico State) S to NW Colombia and Venezuela (Zulia), with one record from Los Ríos in Ecuador. As noted above, different leaflet forms are associated with different parts of its range.</p></tp:treatment-sec><tp:treatment-sec sec-type="Ecology"><title>Ecology.</title><p>This species is rather versatile ecologically, growing in primary to secondary formations or even roadsides, in seasonally dry tropical forest, tall evergreen forest, and pluvial forest, on limestone, black clay, and reddish brown stony soils. It occurs on slopes and in valleys at elevations ranging from 10–1000 m.</p><p>Given this species’ relatively broad distribution, its known phenology is broken down by region. Mexico: flowering Mar-May, fruiting May-Dec; Central America: flowering Dec-Jul, fruiting May-Jan.</p><p>In central Panama, populations of <italic><tp:taxon-name><tp:taxon-name-part taxon-name-part-type="genus">Spondias</tp:taxon-name-part> <tp:taxon-name-part taxon-name-part-type="species">radlkoferi</tp:taxon-name-part></tp:taxon-name></italic> often flower 4–6 weeks later than <italic><tp:taxon-name><tp:taxon-name-part taxon-name-part-type="genus">Spondias</tp:taxon-name-part> <tp:taxon-name-part taxon-name-part-type="species">mombin</tp:taxon-name-part></tp:taxon-name></italic> populations (<xref ref-type="bibr" rid="B33">Croat 1974a</xref>). The species is known to flower Apr-Jul (peaking in May-Jun) and to fruit Sep-Dec with a peak in Oct-Nov. Croat and others have suggested the fruit becomes an important source of food for mammalian species in times of food scarcity (<xref ref-type="bibr" rid="B33">Croat 1974a</xref>, <xref ref-type="bibr" rid="B34">b</xref>) and/or forest fragmentation (spider monkeys; <xref ref-type="bibr" rid="B29">Chaves et al. 2012</xref>).</p><p>As with the other <italic><tp:taxon-name><tp:taxon-name-part taxon-name-part-type="genus">Spondias</tp:taxon-name-part></tp:taxon-name></italic> species whose dispersal has been documented, the fruits of <italic><tp:taxon-name><tp:taxon-name-part taxon-name-part-type="genus">Spondias</tp:taxon-name-part> <tp:taxon-name-part taxon-name-part-type="species">radlkoferi</tp:taxon-name-part></tp:taxon-name></italic> are often dispersed by frugivorous bats (<xref ref-type="bibr" rid="B18">Bonaccorso 1978</xref>, <xref ref-type="bibr" rid="B19">Bonaccorso and Humphrey 1984</xref>, Medellín and Gaona 1991); the endocarps of this species accounted for 50.5% of diaspores collected beneath the leaf tents of the tent-making bat <italic><tp:taxon-name><tp:taxon-name-part taxon-name-part-type="genus">Artibeus</tp:taxon-name-part> <tp:taxon-name-part taxon-name-part-type="species">watsoni</tp:taxon-name-part></tp:taxon-name></italic> (<xref ref-type="bibr" rid="B114">Melo et al. 2009</xref>).</p></tp:treatment-sec><tp:treatment-sec sec-type="Common names"><title>Common names.</title><p>Belize: hog plum, ho-bo (Arvigo 899, NY), pook (Maya, Balick 1824, GH, NY), rum-p’ok (Kekchi Maya, Arvigo 627, NY); Honduras: jovo (Hagen <!--PageBreak-->&amp; Hagen 1096, NY), ciruela monte (Hagen &amp; Hagen 1259, NY); Salvador: jocote (verde)(Rosales 394, NY).</p></tp:treatment-sec><tp:treatment-sec sec-type="Economic botany"><title>Economic botany.</title><p>References to the economic botany of <italic><tp:taxon-name><tp:taxon-name-part taxon-name-part-type="genus">Spondias</tp:taxon-name-part> <tp:taxon-name-part taxon-name-part-type="species">radlkoferi</tp:taxon-name-part></tp:taxon-name></italic> in the literature are scarce, because the species was treated as a synonym of <italic><tp:taxon-name><tp:taxon-name-part taxon-name-part-type="genus">Spondias</tp:taxon-name-part> <tp:taxon-name-part taxon-name-part-type="species">mombin</tp:taxon-name-part></tp:taxon-name></italic> in the <italic>Flora of Panama</italic> (<xref ref-type="bibr" rid="B17">Blackwell and Dodson 1967</xref>) and the Flora of Ecuador (<xref ref-type="bibr" rid="B11">Barfod 1987</xref>), so some of the uses ascribed to <italic><tp:taxon-name><tp:taxon-name-part taxon-name-part-type="genus">Spondias</tp:taxon-name-part> <tp:taxon-name-part taxon-name-part-type="species">mombin</tp:taxon-name-part></tp:taxon-name></italic> in these references should be applied to <italic><tp:taxon-name><tp:taxon-name-part taxon-name-part-type="genus">Spondias</tp:taxon-name-part> <tp:taxon-name-part taxon-name-part-type="species">radlkoferi</tp:taxon-name-part></tp:taxon-name></italic>.</p><p>According to herbarium specimen data from Belize, the fruits of this species are edible; the bark is used to treat diarrhea, skin rashes, and fevers; a decoction is used as a mouthwash (<italic>Arvigo 899</italic>, NY); the leaves are boiled and drunk for bladder infections; a drink is prepared from the bark for internal bruises (<italic>Arvigo 825</italic>, NY); a tea from roots bark and buds is used to treat diarrhea; a tea from roots, bark, and buds is used to treat gonorrhea; boiled roots, bark and buds are used as an eye-wash; leaves and bark are boiled to make a tonic bath during pregnancy; and an infusion of leaves is used as a gargle for sore throats and to treat skin sores (<italic>Balick 1824</italic>, GH, NY).</p></tp:treatment-sec><tp:treatment-sec sec-type="Selected specimens examined"><title>Selected specimens examined.</title><p><bold>BELIZE</bold>. <bold>Belize District</bold>: South of Yalbac Hills, Terra Nova Medicinal Plant Reserve, <named-content xmlns:xlink="http://www.w3.org/1999/xlink" content-type="dwc:verbatimCoordinates" xlink:type="simple">17°21'N, 89°55'W</named-content>, elev. 40 m, 19 July 1995, Walker et al. 1497 (NY); <bold>Toledo District</bold>: Bladen Watershed, Quebrada de Oro tributary, <named-content xmlns:xlink="http://www.w3.org/1999/xlink" content-type="dwc:verbatimCoordinates" xlink:type="simple">16°35'N, 88°45'W</named-content>, 16 Mar 1988, Brokaw 42 (NY). <bold>COLOMBIA</bold>: <bold>Antioquia</bold>: Mun. Dabeiba, km 4 Dabeiba Chigorodo road, 30 Jul 1987, Callejas et al. 4767 (MO, NY); <bold>Caldas</bold>: Mpio. Norcasia, Magdalena Medio, Hacienda Playa Alta, 260 m, 22 Jul 2001, Garzón &amp; Lopera 103 (NY); <bold>Chocó</bold>: km 41–56 on QuibdóBolívar road, <named-content xmlns:xlink="http://www.w3.org/1999/xlink" content-type="dwc:verbatimCoordinates" xlink:type="simple">5°47'N, 76°35'W</named-content>, 11 Jun 1982, Gentry &amp; Brand 36710 (NY); <bold>Córdoba</bold>: Mpio. Tierralta, installations of Urrá Dam, elev. 260 m, 9 Jun 2003, Fonnegra-G. et al. 7850 (NY). <bold>COSTA RICA</bold>. <bold>Alajuela</bold>: La Garita Dam, 25 Jul 1967, Lent 1148 (NY); <bold>Heredia</bold>: La Selva (OTS Field Station), on Río Puerto Viejo just E of confluence with Río Sarapiqui, elev. ca. 100 m, 8 Jun 1985, Jacobs 3293 (GH, BM, NY); <bold>Puntarenas</bold>: km 15 RincónPuerto Jiménez road, <named-content xmlns:xlink="http://www.w3.org/1999/xlink" content-type="dwc:verbatimCoordinates" xlink:type="simple">8°33'N, 83°23'W</named-content>, 4 Mar 1985, Croat &amp; Grayum 59795 (MO, NY). <bold>ECUADOR</bold>. <bold>Los Rios</bold>: Vinces, Jauneche forest, km 70 Quevedo-Palenque, via Mocachi, <named-content xmlns:xlink="http://www.w3.org/1999/xlink" content-type="dwc:verbatimCoordinates" xlink:type="simple">1°16'S, 79°42'W</named-content>, elev. 70 m, (no date), Dodson et al. 8837 (GUAY, MO, SEL). <bold>EL SALVADOR</bold>. <bold>Dept. Ahuachapán</bold>, San Francisco Menéndez, El Corozo [Coroso], Mariposario, <named-content xmlns:xlink="http://www.w3.org/1999/xlink" content-type="dwc:verbatimCoordinates" xlink:type="simple">13°49'N, 89°59'W</named-content>, elev. 380 m, 24 Mar 2000, Rosales 394 (NY). <bold>GUATEMALA</bold>. <bold>Alta Verapaz</bold>: SE of Finca Yalpemech, near Alto Verapaz-Petén boundary, 23 Mar 1942, Steyermark 45214 (TEX); <bold>Petén</bold>: road to Melchior, 10 Jul 1965, Aguilar 37 (NY); Tikal National Park, Tikal, near airfield, 20 Aug 1959, Contreras 85 (GH, TEX). <bold>HONDURAS</bold>. <bold>Atlantida</bold>: Lancetilla Valley, near Tela, elev. 20–600 m, 6 Oct–20 Mar 1928, Standley 54022 (A); <bold>Yoro</bold>: Subirana, Oct 1937, C. von Hagen &amp; W. von Hagen 1096 (NY); <bold>MEXICO</bold>. <bold>Campeche</bold>: Tuxpeña, 2 Nov 1931, Lundell 894 (GH, NY); Mpio. Calakmul, km 17 S of gate house for entry to Calakmul, <named-content xmlns:xlink="http://www.w3.org/1999/xlink" content-type="dwc:verbatimCoordinates" xlink:type="simple">18°23'29"N, 89°54'W</named-content>, 27 Jul 1998, Madrid et al. 1264 (MO); <bold>Chiapas</bold>: Mpio. Ocosingo, 0.2 km W of Nuevo Guerrero, <named-content xmlns:xlink="http://www.w3.org/1999/xlink" content-type="dwc:verbatimCoordinates" xlink:type="simple">16°59'11"N, 91°17'14"W</named-content>, elev. 210 m, 8 May 2002, Calónico Soto et al. 23370 (TEX); <bold>Quintana Roo</bold>: km 5 Las PanterasMargarita Maza road, on short cut to Mérida, 5 Aug 1982, E. Cabrera &amp; H. Cabrera 3331; <bold>Vera Cruz</bold>: Mpo. San Andrés Tuxtla, Estación de Biología Tropical Los Tuxtlas, <named-content xmlns:xlink="http://www.w3.org/1999/xlink" content-type="dwc:verbatimCoordinates" xlink:type="simple">18°3436'N, 95°0409'W</named-content>, 15 Apr 1975, Calzada 1813 (NY). <bold>NICARA<!--PageBreak-->GUA</bold>. <bold>Boaco</bold>: Comarca San Isidro, ca. 17 km N of Camoapa, ca. <named-content xmlns:xlink="http://www.w3.org/1999/xlink" content-type="dwc:verbatimCoordinates" xlink:type="simple">12°33'N, 85°30'W</named-content>, 17 Jul 1984, Estrada et al. 9 (MO). <bold>Zelaya</bold>: Awas Tingni, 40 km S of Waspán, <named-content xmlns:xlink="http://www.w3.org/1999/xlink" content-type="dwc:verbatimCoordinates" xlink:type="simple">14°23'N, 83°57'W</named-content>, elev. 20 m, 20 Mar 1971, Little 25273 (MO). <bold>PANAMA</bold>. <bold>Canal Zone</bold>: Barro Colorado Island, 18 Apr 1968, Croat 4929 (NY), <bold>Colón</bold>: Distrito Portobelo, banks of Río Guanche, elev. 100 m, <named-content xmlns:xlink="http://www.w3.org/1999/xlink" content-type="dwc:verbatimCoordinates" xlink:type="simple">9°31'N, 79°40'W</named-content>, 18 Jan 1995, Galdames &amp; Guerra 1928 (NY); <bold>San Blas</bold>: Comarca de San Blas, Playón Chico, aqueduct trail, <named-content xmlns:xlink="http://www.w3.org/1999/xlink" content-type="dwc:verbatimCoordinates" xlink:type="simple">9°17'N, 78°15'W</named-content>, 11 Sep 1994, Herrera &amp; Arosemena 1834 (NY). <bold>VENEZUELA</bold>. <bold>Zulia</bold>: Sierra de Perija, vicinity of Kasmera (Estación Biológica de la Universidad del Zulia), SW of Machiques, 25 Aug 1967, Steyermark &amp; Fernández 99734 (NY).</p></tp:treatment-sec><tp:treatment-sec sec-type="Conservation status"><title>Conservation status.</title><p>We consider this species to be of Least Concern because of its broad range and relatively large populations in Central America, S Mexico and Colombia, although the population(s) in the heavily deforested region of Zulia, Venezuela may be endangered.</p></tp:treatment-sec><tp:treatment-sec sec-type="Discussion"><title>Discussion.</title><p><italic><tp:taxon-name><tp:taxon-name-part taxon-name-part-type="genus">Spondias</tp:taxon-name-part> <tp:taxon-name-part taxon-name-part-type="species">radlkoferi</tp:taxon-name-part></tp:taxon-name></italic> most closely resembles <italic><tp:taxon-name><tp:taxon-name-part taxon-name-part-type="genus">Spondias</tp:taxon-name-part> <tp:taxon-name-part taxon-name-part-type="species">mombin</tp:taxon-name-part></tp:taxon-name></italic> because of its usually densely fissured bark, leaves 3–14-jugate, the midvein of the leaflet usually prominent abaxially, and the petals glabrous abaxially. The former can be distinguished by the intramarginal secondary vein (sometimes (sub)marginal) (vs. always removed from the margin); the costal secondary veins usually distinctly arcuate with excurrent insertion on midvein, sometimes with hairy tuft domatia in the axils abaxially (vs. essentially straight to very slightly arcuate with decurrent insertion on midvein, without hairy tuft domatia); the pedicel 0.7–2.5 (3.5) mm long (vs. 2–4.5 mm); and the fruit maturing green (rarely orange), obovoid with abruptly short-acuminate apex (vs. maturing yellow or orange(-brown), oblong to ellipsoid to globose, apex rounded to truncate).</p><p>Moreover, the tertiary veins are alternate-percurrent and irregular-reticulate (vs. irregular-reticulate and/or admedially ramified); FEVs 1–2-branched, terminating in highly branched sclereids (vs. 3+-branched and not terminating in branched sclereids); on pedicel the portion distal to the articulation almost always shorter than basal portion (vs. distal portion longer); the sepals slightly imbricate at base (vs. calyx apert); the disk markedly papillate (vs. not), the pistil often with with a few trichomes to 0.2 mm long (vs. glabrous).</p></tp:treatment-sec><tp:treatment-sec><!--Section generated to contain objects referenced in tp:taxon-treatment.--><fig id="F2" position="float" orientation="portrait"><label>Figure 2.</label><caption><p>Leaflets of <italic><tp:taxon-name><tp:taxon-name-part taxon-name-part-type="genus">Spondias</tp:taxon-name-part></tp:taxon-name></italic> species, showing details of the margin (insets): <italic><tp:taxon-name><tp:taxon-name-part taxon-name-part-type="genus">Spondias</tp:taxon-name-part> <tp:taxon-name-part taxon-name-part-type="species">dulcis</tp:taxon-name-part></tp:taxon-name></italic> (<italic>Ayala &amp; Criollo 3982</italic>, NY); <italic><tp:taxon-name><tp:taxon-name-part taxon-name-part-type="genus">Spondias</tp:taxon-name-part> <tp:taxon-name-part taxon-name-part-type="species">macrocarpa</tp:taxon-name-part></tp:taxon-name></italic> (<italic>Thomas et al. 6823</italic>, NY); <italic><tp:taxon-name><tp:taxon-name-part taxon-name-part-type="genus">Spondias</tp:taxon-name-part> <tp:taxon-name-part taxon-name-part-type="species">mombin</tp:taxon-name-part></tp:taxon-name></italic> (<italic>Acevedo 6037</italic>, NY); <italic><tp:taxon-name><tp:taxon-name-part taxon-name-part-type="genus">Spondias</tp:taxon-name-part> <tp:taxon-name-part taxon-name-part-type="species">globosa</tp:taxon-name-part></tp:taxon-name></italic> (<italic>Neill &amp; Palacios 7079</italic>, NY); <italic><tp:taxon-name><tp:taxon-name-part taxon-name-part-type="genus">Spondias</tp:taxon-name-part> <tp:taxon-name-part taxon-name-part-type="species">radlkoferi</tp:taxon-name-part></tp:taxon-name></italic> narrow-leaflet form (<italic>Crane 458</italic>, LL) and broad-leaflet form (<italic>Contreras 6976</italic>, LL); <italic><tp:taxon-name><tp:taxon-name-part taxon-name-part-type="genus">Spondias</tp:taxon-name-part> <tp:taxon-name-part taxon-name-part-type="species">purpurea</tp:taxon-name-part></tp:taxon-name></italic> (<italic>Grijalva 770</italic>, NY); <italic><tp:taxon-name><tp:taxon-name-part taxon-name-part-type="genus">Spondias</tp:taxon-name-part> <tp:taxon-name-part taxon-name-part-type="species">testudinis</tp:taxon-name-part></tp:taxon-name></italic> (Lao Magín 112, NY); <italic><tp:taxon-name><tp:taxon-name-part taxon-name-part-type="genus">Spondias</tp:taxon-name-part> <tp:taxon-name-part taxon-name-part-type="species">tuberosa</tp:taxon-name-part></tp:taxon-name></italic> (<italic>Carvalho et al. 3767</italic>, NY); <italic><tp:taxon-name><tp:taxon-name-part taxon-name-part-type="genus">Spondias</tp:taxon-name-part> <tp:taxon-name-part taxon-name-part-type="species">venulosa</tp:taxon-name-part></tp:taxon-name></italic> (<italic>Stehmann 20855</italic>, NY).</p></caption><graphic xmlns:xlink="http://www.w3.org/1999/xlink" xlink:href="phytokeys-055-001-g002.jpg" position="float" orientation="portrait" xlink:type="simple" id="oo_48889.jpg"/></fig><fig id="F5" position="float" orientation="portrait"><label>Figure 5.</label><caption><p>Leaf architecture of <italic><tp:taxon-name><tp:taxon-name-part taxon-name-part-type="genus">Spondias</tp:taxon-name-part> <tp:taxon-name-part taxon-name-part-type="species">radlkoferi</tp:taxon-name-part></tp:taxon-name></italic>. <bold>A</bold> Intersecondary vein <bold>B</bold> Arcuate secondary <bold>C</bold> Area of highly branched sclereids (from <italic>Mitchell 120</italic>, NY).</p></caption><graphic xmlns:xlink="http://www.w3.org/1999/xlink" xlink:href="phytokeys-055-001-g005.jpg" position="float" orientation="portrait" xlink:type="simple" id="oo_48892.jpg"/></fig><fig id="F15" position="float" orientation="portrait"><label>Figure 15.</label><caption><p>Flowers of <italic><tp:taxon-name><tp:taxon-name-part taxon-name-part-type="genus">Spondias</tp:taxon-name-part></tp:taxon-name></italic> species: <italic><tp:taxon-name><tp:taxon-name-part taxon-name-part-type="genus">Spondias</tp:taxon-name-part> <tp:taxon-name-part taxon-name-part-type="species">dulcis</tp:taxon-name-part></tp:taxon-name></italic> (<italic>Wurdack 315</italic>, NY); <italic><tp:taxon-name><tp:taxon-name-part taxon-name-part-type="genus">Spondias</tp:taxon-name-part> <tp:taxon-name-part taxon-name-part-type="species">macrocarpa</tp:taxon-name-part></tp:taxon-name></italic> (<italic>Spada 013/77</italic>, NY); <italic><tp:taxon-name><tp:taxon-name-part taxon-name-part-type="genus">Spondias</tp:taxon-name-part> <tp:taxon-name-part taxon-name-part-type="species">globosa</tp:taxon-name-part></tp:taxon-name></italic> (<italic>Daly et al. 7836</italic>, NY); <italic><tp:taxon-name><tp:taxon-name-part taxon-name-part-type="genus">Spondias</tp:taxon-name-part> <tp:taxon-name-part taxon-name-part-type="species">radlkoferi</tp:taxon-name-part></tp:taxon-name></italic> (<italic>Heithaus 119</italic>, NY); <italic><tp:taxon-name><tp:taxon-name-part taxon-name-part-type="genus">Spondias</tp:taxon-name-part> <tp:taxon-name-part taxon-name-part-type="species">testudinis</tp:taxon-name-part></tp:taxon-name></italic> (<italic>Lao Magín 112</italic>, NY); <italic><tp:taxon-name><tp:taxon-name-part taxon-name-part-type="genus">Spondias</tp:taxon-name-part> <tp:taxon-name-part taxon-name-part-type="species">tuberosa</tp:taxon-name-part></tp:taxon-name></italic> (<italic>Carauta 552</italic>, NY); <italic><tp:taxon-name><tp:taxon-name-part taxon-name-part-type="genus">Spondias</tp:taxon-name-part> <tp:taxon-name-part taxon-name-part-type="species">venulosa</tp:taxon-name-part></tp:taxon-name></italic> (<italic>Queiroz 2604</italic>, NY).</p></caption><graphic xmlns:xlink="http://www.w3.org/1999/xlink" xlink:href="phytokeys-055-001-g015.jpg" position="float" orientation="portrait" xlink:type="simple" id="oo_48902.jpg"/></fig><fig id="F23" position="float" orientation="portrait"><label>Figure 23.</label><caption><p>Distribution of <italic><tp:taxon-name><tp:taxon-name-part taxon-name-part-type="genus">Spondias</tp:taxon-name-part> <tp:taxon-name-part taxon-name-part-type="species">radlkoferi</tp:taxon-name-part></tp:taxon-name></italic>.</p></caption><graphic xmlns:xlink="http://www.w3.org/1999/xlink" xlink:href="phytokeys-055-001-g023.jpg" position="float" orientation="portrait" xlink:type="simple" id="oo_48910.jpg"/></fig></tp:treatment-sec><ref-list><ref id="B57"><mixed-citation xmlns:xlink="http://www.w3.org/1999/xlink" xlink:type="simple"><person-group><name name-style="western"><surname>Garwood</surname><given-names>NC</given-names></name></person-group> (<year>2009</year>) <source>Seedlings of Barro Colorado Island and the Neotropics</source>. <publisher-name>Comstock Publishing Associates</publisher-name>, <publisher-loc>Ithaca</publisher-loc>. </mixed-citation></ref><ref id="B33"><mixed-citation xmlns:xlink="http://www.w3.org/1999/xlink" xlink:type="simple"><person-group><name name-style="western"><surname>Croat</surname><given-names>T</given-names></name></person-group> (<year>1974a</year>) <article-title>A reconsideration of <italic><tp:taxon-name><tp:taxon-name-part taxon-name-part-type="genus">Spondias</tp:taxon-name-part> <tp:taxon-name-part taxon-name-part-type="species">mombin</tp:taxon-name-part></tp:taxon-name></italic> L.</article-title> <source>Annals of the Missouri Botanical Garden</source> <volume>61</volume>: <fpage>483</fpage>–<lpage>490</lpage>. doi: <ext-link ext-link-type="doi" xlink:href="10.2307/2395070" xlink:type="simple">10.2307/2395070</ext-link> </mixed-citation></ref><ref id="B34"><mixed-citation xmlns:xlink="http://www.w3.org/1999/xlink" xlink:type="simple"><person-group><name name-style="western"><surname>Croat</surname><given-names>T</given-names></name></person-group> (<year>1974b</year>) <article-title>A case for selection for delayed fruit maturation in <italic><tp:taxon-name><tp:taxon-name-part taxon-name-part-type="genus">Spondias</tp:taxon-name-part></tp:taxon-name></italic> (<tp:taxon-name><tp:taxon-name-part taxon-name-part-type="family">Anacardiaceae</tp:taxon-name-part></tp:taxon-name>).</article-title> <source>Biotropica</source> <volume>6</volume>: <fpage>135</fpage>–<lpage>137</lpage>. doi: <ext-link ext-link-type="doi" xlink:href="10.2307/2989826" xlink:type="simple">10.2307/2989826</ext-link> </mixed-citation></ref><ref id="B29"><mixed-citation xmlns:xlink="http://www.w3.org/1999/xlink" xlink:type="simple"><person-group><name name-style="western"><surname>Chaves</surname><given-names>OM</given-names></name><name name-style="western"><surname>Stoner</surname><given-names>KE</given-names></name><name name-style="western"><surname>Arroyo-Rodríguez</surname><given-names>V</given-names></name></person-group> (<year>2012</year>) <article-title>Differences in diet between spider monkey groups living in forest fragments and continuous forest in Mexico.</article-title> <source>Biotropica</source> <volume>44</volume>: <fpage>105</fpage>–<lpage>113</lpage>. doi: <ext-link ext-link-type="doi" xlink:href="10.1111/j.1744-7429.2011.00766.x" xlink:type="simple">10.1111/j.1744-7429.2011.00766.x</ext-link> </mixed-citation></ref><ref id="B18"><mixed-citation xmlns:xlink="http://www.w3.org/1999/xlink" xlink:type="simple"><person-group><name name-style="western"><surname>Bonaccorso</surname><given-names>FJ</given-names></name></person-group> (<year>1978</year>) <article-title>Foraging and reproductive ecology in a Panamanian bat community.</article-title> <source>Bulletin of the Florida State Museum Biological Sciences, Tallahassee</source> <volume>24</volume>(<issue>4</issue>): <fpage>359</fpage>–<lpage>408</lpage>. </mixed-citation></ref><ref id="B19"><mixed-citation xmlns:xlink="http://www.w3.org/1999/xlink" xlink:type="simple"><person-group><name name-style="western"><surname>Bonaccorso</surname><given-names>FJ</given-names></name><name name-style="western"><surname>Humphrey</surname><given-names>SR</given-names></name></person-group> (<year>1984</year>) <article-title>Fruit bat niche dynamics: Their role in maintaining tropical forest diversity.</article-title> In: <person-group><name name-style="western"><surname>Chadwick</surname><given-names>AC</given-names></name><name name-style="western"><surname>Sutton</surname><given-names>SL</given-names></name></person-group> (<role>Eds</role>) <source>Tropical Rainforest: The Leeds Symposium</source>, <publisher-name>Leeds Philosophical and Literary Society</publisher-name>, <publisher-loc>Leeds</publisher-loc>, <fpage>169</fpage>–<lpage>183</lpage>. </mixed-citation></ref><ref id="B114"><mixed-citation xmlns:xlink="http://www.w3.org/1999/xlink" xlink:type="simple"><person-group><name name-style="western"><surname>Melo</surname><given-names>FPL</given-names></name><name name-style="western"><surname>Rodríguez-Herrera</surname><given-names>B</given-names></name><name name-style="western"><surname>Chazdon</surname><given-names>RL</given-names></name><name name-style="western"><surname>Medellín</surname><given-names>RA</given-names></name><name name-style="western"><surname>Ceballos</surname><given-names>GG</given-names></name></person-group> (<year>2009</year>) <article-title>Small tent-roosting bats promote dispersal of large-seeded plants in a neotropical forest.</article-title> <source>Biotropica</source> <volume>41</volume>: <fpage>737</fpage>–<lpage>743</lpage>. doi: <ext-link ext-link-type="doi" xlink:href="10.1111/j.1744-7429.2009.00528.x" xlink:type="simple">10.1111/j.1744-7429.2009.00528.x</ext-link> </mixed-citation></ref><ref id="B17"><mixed-citation xmlns:xlink="http://www.w3.org/1999/xlink" xlink:type="simple"><person-group><name name-style="western"><surname>Blackwell</surname><given-names>WH</given-names></name><name name-style="western"><surname>Dodson</surname><given-names>CH</given-names></name></person-group> (<year>1967</year>) <article-title>[1968] Family 101 <tp:taxon-name><tp:taxon-name-part taxon-name-part-type="family">Anacardiaceae</tp:taxon-name-part></tp:taxon-name></article-title> In: <person-group><name name-style="western"><surname>Woodson</surname><given-names>Jr RE</given-names></name><name name-style="western"><surname>Schery</surname><given-names>RW</given-names></name><etal>collaborators</etal></person-group> (<role>Eds</role>) <issue-title>Flora of Panama. Part VI.</issue-title> <source>Annals of the Missouri Botanical Garden</source> <volume>54</volume>: <fpage>351</fpage>–<lpage>379</lpage>. doi: <ext-link ext-link-type="doi" xlink:href="10.2307/2395174" xlink:type="simple">10.2307/2395174</ext-link> </mixed-citation></ref><ref id="B11"><mixed-citation xmlns:xlink="http://www.w3.org/1999/xlink" xlink:type="simple"><person-group><name name-style="western"><surname>Barfod</surname><given-names>A</given-names></name></person-group> (<year>1987</year>) <article-title><tp:taxon-name><tp:taxon-name-part taxon-name-part-type="family">Anacardiaceae</tp:taxon-name-part></tp:taxon-name>.</article-title> In: <person-group><name name-style="western"><surname>Harling</surname><given-names>G</given-names></name><name name-style="western"><surname>Andersson</surname><given-names>L</given-names></name></person-group> (<role>Eds</role>) <source>Flora of Ecuador</source> <volume>30</volume>(<issue>104</issue>): <fpage>11</fpage>–<lpage>49</lpage>. </mixed-citation></ref></ref-list></tp:taxon-treatment>
